# Supplementary material for: Deciphering the impact of exogenous fatty acids on Listeria monocytogenes at low temperature by transcriptome analysis
Source: Front Microbiol. 2024 Sep 4;15:1441784. doi: 10.3389/fmicb.2024.1441784 (PMC11426360; doi:10.3389/fmicb.2024.1441784)
Supplement: Supplementary file 3 [file Table_2.XLSX]

## Sheet: ALL GENES
ID.Lm208	Gene_name	LMO.EGDe	Operon	Product	COG	C5.vs.C37.log2FC	C5.vs.C37.qval	C5.vs.C37.code	FA5.vs.C5.log2FC	FA5.vs.C5.qval	FA5.vs.C5.code	FA37.vs.C37.log2FC	FA37.vs.C37.qval	FA37.vs.C37.code	FA5.vs.FA37.log2FC	FA5.vs.FA37.qval	FA5.vs.FA37.code	xorder.hcl.cor.gn	iclust.hcl.cor.gn
lmo208__00001	lmo0175	LMO0175	NA	Putative peptidoglycan bound protein (LPXTG motif)	Not in COGs	0.105	0.216	~	-0.254	0.339	~	-0.212	0.6	~	0.0638	0.262	~	NA	NA
lmo208__00002	lmo0176	LMO0176	Operon_026	Putative sugar uptake protein	Carbohydrate transport and metabolism	-0.92	1.92e-31	d	0.556	2.48e-11	~	-0.0839	0.483	~	-0.28	0.000188	~	NA	NA
lmo208__00003	metG	LMO0177	Operon_026	Methionine--tRNA ligase	Translation / General function prediction only /	-1.05	5.82e-24	D-	0.353	0.00256	~	-0.104	0.516	~	-0.59	1.27e-08	d	356	DE1
lmo208__00004	lmo0178	LMO0178	NA	Lmo0178 protein	Transcription / Carbohydrate transport and metabolism /	1.47	2.63e-12	U+	-1.04	3.86e-06	D-	-0.112	0.649	~	0.544	0.00567	~	695	DE2
lmo208__00005	lmo0179	LMO0179	NA	Lmo0179 protein	Carbohydrate transport and metabolism	0.667	0.000786	u	-0.731	0.00212	d	-0.281	0.414	~	0.216	0.118	~	NA	NA
lmo208__00006	lmo0180	LMO0180	NA	Lmo0180 protein	Carbohydrate transport and metabolism	-0.402	0.00918	~	-0.496	0.0194	~	-0.0364	0.719	~	-0.862	1.67e-06	d	NA	NA
lmo208__00007	lmo0181	LMO0181	NA	Lmo0181 protein	Carbohydrate transport and metabolism	-0.758	1.35e-05	d	-0.556	0.00947	~	-0.224	0.42	~	-1.09	4.3e-09	D-	70	DE7
lmo208__00008	lmo0182	LMO0182	NA	Lmo0182 protein	Carbohydrate transport and metabolism	-0.269	0.051	~	-0.546	0.00974	~	0.0681	0.684	~	-0.883	1.41e-06	d	NA	NA
lmo208__00009	lmo0183	LMO0183	NA	Lmo0183 protein	Carbohydrate transport and metabolism	-0.625	9.72e-05	d	-0.361	0.0686	~	0.0109	0.745	~	-0.996	4.41e-09	d	NA	NA
lmo208__00010	lmo0184	LMO0184	NA	oligo-1,6-glucosidase	Carbohydrate transport and metabolism	-0.748	5.59e-08	d	-0.0693	0.457	~	0.0246	0.725	~	-0.842	1.67e-09	d	NA	NA
lmo208__00011	lmo0185	LMO0185	NA	Lmo0185 protein	Replication, recombination and repair	-0.143	0.0777	~	-0.174	0.179	~	0.275	0.117	~	-0.592	3.69e-07	d	NA	NA
lmo208__00012	lmo0186	LMO0186	NA	Lmo0186 protein	Function unknown	-0.0531	0.222	~	-0.724	4.7e-05	d	-0.437	0.0688	~	-0.34	0.0173	~	NA	NA
lmo208__00013	rnmV	LMO0187	Operon_027	Ribonuclease M5	Replication, recombination and repair	1.31	1.78e-11	U+	-0.517	0.0198	~	-0.0894	0.666	~	0.886	5.03e-06	u	700	DE2
lmo208__00014	rsmA	LMO0188	Operon_027	Ribosomal RNA small subunit methyltransferase A	Translation	1.17	2.09e-11	U+	-0.417	0.0359	~	-0.186	0.496	~	0.936	8.06e-08	u	701	DE2
lmo208__00015	lmo0189	LMO0189	NA	Lmo0189 protein	Function unknown	2.51	5.33e-14	U+	-0.375	0.262	~	-0.405	0.444	~	2.54	4.03e-14	U+	798	DE2
lmo208__00016	ispE	LMO0190	Operon_028	4-diphosphocytidyl-2-C-methyl-D-erythritol kinase	Lipid transport and metabolism	0.879	7.56e-09	u	-0.174	0.258	~	0.104	0.609	~	0.601	6.33e-05	u	NA	NA
lmo208__00017	lmo0191	LMO0191	Operon_028	Carbohydrate deacetylase	Function unknown	0.805	1.13e-14	u	-0.0764	0.38	~	0.0611	0.632	~	0.667	1.66e-10	u	NA	NA
lmo208__00018	lmo0192	LMO0192	NA	Pur operon repressor	Nucleotide transport and metabolism	0.292	0.0306	~	-0.0655	0.482	~	-0.167	0.516	~	0.393	0.00909	~	NA	NA
lmo208__00019	lmo0193	LMO0193	Operon_029	Lmo0193 protein	Cell wall/membrane biogenesis	2.66	3.92e-58	U+	-0.488	0.00835	~	0.225	0.4	~	1.95	8.48e-32	U+	646	DE2
lmo208__00020	lmo0194	LMO0194	Operon_029	ABC transporter ATP-binding protein	Defense/virulence mechanisms	2.75	9.03e-54	U+	-0.627	0.00151	d	0.378	0.169	~	1.75	1.81e-22	U+	647	DE2
lmo208__00021	lmo0195	LMO0195	Operon_029	Lmo0195 protein	Defense/virulence mechanisms	2.43	2.55e-51	U+	-0.65	0.000257	d	0.258	0.319	~	1.52	7.35e-21	U+	648	DE2
lmo208__00022	spoVG1	LMO0196	Operon_030	Putative septation protein SpoVG 1	Cell wall/membrane biogenesis	0.184	0.0417	~	-0.167	0.185	~	0.0184	0.729	~	-0.000971	0.298	~	NA	NA
lmo208__00023	spoVG2	LMO0197	Operon_030	Putative septation protein SpoVG 2	Cell wall/membrane biogenesis	0.122	0.0976	~	-0.127	0.265	~	-0.0459	0.678	~	0.0402	0.235	~	NA	NA
lmo208__00024	glmU	LMO0198	Operon_031	Bifunctional protein GlmU	Cell wall/membrane biogenesis	-0.206	0.0525	~	0.0642	0.465	~	-0.223	0.318	~	0.0812	0.192	~	NA	NA
lmo208__00025	prs1	LMO0199	Operon_031	Ribose-phosphate pyrophosphokinase 1	Amino acid transport and metabolism / Nucleotide transport and metabolism /	-0.493	3.02e-05	~	0.254	0.0668	~	-0.316	0.0809	~	0.078	0.18	~	NA	NA
lmo208__00026	prfA	LMO0200	NA	Listeriolysin regulatory protein PrfA	Transcription	-1.91	0.000901	D-	0.646	0.282	~	0.745	0.441	~	-2.01	0.000632	D-	223	DE1
lmo208__00027	plcA	LMO0201	NA	Phosphatidylinositol phospholipase (PI-PLC)	Defense/virulence mechanisms	-3.35	3.24e-09	D-	0.185	0.505	~	-1.3	0.113	~	-1.87	0.000685	D-	186	DE1
lmo208__00028	hly	LMO0202	NA	Listeriolysin O	Defense/virulence mechanisms	-4.55	1.03e-31	D-	0.77	0.0832	~	-1.7	0.00109	D-	-2.08	7.18e-08	D-	337	DE1
lmo208__00029	mpl	LMO0203	Operon_033	Zinc metalloproteinase	Amino acid transport and metabolism	-2.16	1.83e-08	D-	-0.542	0.241	~	-0.31	0.551	~	-2.39	9.24e-09	D-	315	DE1
lmo208__00030	actA	LMO0204	Operon_033	Actin assembly-inducing protein	Cell motility	-3.43	1.94e-12	D-	-0.344	0.406	~	-0.897	0.209	~	-2.88	9.21e-09	D-	187	DE1
lmo208__00031	plcB	LMO0205	Operon_033	Phosphatidylcholine Phospholipase C (PC-PLC)	Defense/virulence mechanisms	-3.69	5.26e-13	D-	-0.0342	0.562	~	-1.01	0.163	~	-2.71	1.47e-07	D-	188	DE1
lmo208__00032	lmo0206	LMO0206	Operon_033	putative protein	Not in COGs	-1.94	2.53e-05	D-	-0.264	0.453	~	-0.204	0.661	~	-2	3.23e-05	D-	190	DE1
lmo208__00033	lmo0207	LMO0207	Operon_033	putative lipoprotein	Function unknown	0.0409	0.254	~	-0.654	0.0413	d	-0.349	0.43	~	-0.264	0.128	~	NA	NA
lmo208__00034	lmo0208	LMO0208	NA	hypothetical protein	Function unknown	-0.487	0.000415	~	-0.0183	0.549	~	-0.0559	0.682	~	-0.45	0.0012	~	NA	NA
lmo208__00035	lmo0209	LMO0209	NA	putative protein	Not in COGs	0.184	0.104	~	-0.141	0.365	~	0.0733	0.677	~	-0.0304	0.27	~	NA	NA
lmo208__00036	ldh1	LMO0210	NA	L-lactate dehydrogenase 1	Energy production and conversion	-1.12	5.21e-09	D-	0.173	0.329	~	0.0238	0.736	~	-0.97	4.41e-07	d	447	DE1
lmo208__00037	rplY	LMO0211	NA	Large ribosomal subunit protein bL25	Translation	4.31	2.56e-56	U+	-0.182	0.402	~	0.663	0.107	~	3.46	1.83e-36	U+	634	DE2
lmo208__00038	lmo0212	LMO0212	Operon_034	Lmo0212 protein	Transcription / General function prediction only /	0.531	0.00204	~	-0.135	0.382	~	0.134	0.599	~	0.262	0.0642	~	NA	NA
lmo208__00039	pth	LMO0213	Operon_034	Peptidyl-tRNA hydrolase	Translation	0.367	0.000473	~	-0.342	0.00641	~	0.0829	0.592	~	-0.0578	0.203	~	NA	NA
lmo208__00040	mfd	LMO0214	Operon_034	Transcription-repair-coupling factor	Transcription / Replication, recombination and repair /	-0.609	3.15e-09	d	-0.0354	0.496	~	0.186	0.251	~	-0.83	1.71e-15	d	NA	NA
lmo208__00041	lmo0215	LMO0215	Operon_034	Lmo0215 protein	General function prediction only	-0.28	0.00797	~	-0.203	0.127	~	0.275	0.123	~	-0.758	1.73e-10	d	NA	NA
lmo208__00042	lmo0216	LMO0216	Operon_034	putative protein	Translation	-0.107	0.12	~	-0.326	0.0159	~	0.169	0.36	~	-0.602	2.73e-07	d	NA	NA
lmo208__00043	lmo0217	LMO0217	Operon_035	Lmo0217 protein	Cell cycle control, mitosis and meiosis	-0.185	0.0458	~	-0.0622	0.447	~	-0.0612	0.651	~	-0.186	0.0504	~	NA	NA
lmo208__00044	lmo0218	LMO0218	Operon_035	Polyribonucleotide nucleotidyltransferase domain present	Translation	-0.69	1.37e-09	d	0.0916	0.361	~	-0.0645	0.638	~	-0.534	2.59e-06	~	NA	NA
lmo208__00045	tilS/hprT	LMO0219	NA	Bifunctional protein TilS/HprT	Cell cycle control, mitosis and meiosis / Nucleotide transport and metabolism /	-0.495	1.56e-17	~	-0.0501	0.34	~	-0.157	0.0654	~	-0.387	2.96e-11	~	NA	NA
lmo208__00046	ftsH	LMO0220	NA	ATP-dependent zinc metalloprotease FtsH	Posttranslational modification, protein turnover, chaperones	-0.336	0.00957	~	-0.144	0.303	~	0.00349	0.752	~	-0.484	0.000629	~	NA	NA
lmo208__00047	coaX	LMO0221	Operon_036	Type III pantothenate kinase	Transcription	-0.478	0.0163	~	0.203	0.336	~	0.102	0.67	~	-0.376	0.0447	~	NA	NA
lmo208__00048	hslO	LMO0222	Operon_036	33 kDa chaperonin	Posttranslational modification, protein turnover, chaperones	-0.552	0.00658	~	0.0719	0.502	~	0.133	0.632	~	-0.613	0.00372	d	NA	NA
lmo208__00049	cysK	LMO0223	NA	Cysteine synthase	Amino acid transport and metabolism	-0.0606	0.243	~	0.713	0.0316	u	0.349	0.448	~	0.304	0.111	~	NA	NA
lmo208__00050	sul	LMO0224	Operon_037	Dihydropteroate synthase	Coenzyme transport and metabolism	0.72	5.16e-06	u	-1.26	1.48e-13	D-	0.136	0.567	~	-0.672	3.04e-05	d	933	DE4
lmo208__00051	folA	LMO0225	Operon_037	7,8-dihydroneopterin aldolase	Coenzyme transport and metabolism	0.178	0.101	~	-0.925	8.98e-07	d	0.0803	0.662	~	-0.828	1.95e-06	d	NA	NA
lmo208__00052	folK	LMO0226	Operon_037	2-amino-4-hydroxy-6-hydroxymethyldihydropteridine diphosphokinase	Coenzyme transport and metabolism	0.167	0.101	~	-0.903	1.96e-07	d	0.0789	0.656	~	-0.815	4.52e-07	d	NA	NA
lmo208__00053	lmo0227	LMO0227	Operon_037	tRNA-dihydrouridine synthase	Translation	0.754	2.93e-05	u	-0.781	0.000145	d	0.0345	0.724	~	-0.0613	0.24	~	NA	NA
lmo208__00054	lysS	LMO0228	Operon_037	Lysine--tRNA ligase	Translation	-0.285	0.000426	~	0.125	0.179	~	-0.186	0.149	~	0.0266	0.243	~	NA	NA
lmo208__00055	ctsR	LMO0229	Operon_038	Transcriptional regulator CtsR	Transcription	0.28	0.0602	~	-0.459	0.0478	~	0.518	0.0856	~	-0.697	0.000372	d	NA	NA
lmo208__00056	mcsA	LMO0230	Operon_038	McsA protein	Function unknown	0.263	0.0436	~	-0.336	0.0765	~	0.518	0.032	~	-0.592	0.000251	d	NA	NA
lmo208__00057	mcsB	LMO0231	Operon_038	McsB	Amino acid transport and metabolism	0.225	0.0818	~	-0.349	0.104	~	0.634	0.0219	u	-0.757	4.65e-05	d	NA	NA
lmo208__00058	clpC	LMO0232	Operon_038	Endopeptidase Clp ATP-binding chain C ClpC	Posttranslational modification, protein turnover, chaperones	0.217	0.088	~	-0.179	0.316	~	0.593	0.0323	u	-0.554	0.00213	~	NA	NA
lmo208__00059	radA	LMO0233	NA	DNA repair protein RadA	Posttranslational modification, protein turnover, chaperones	0.394	0.0119	~	0.122	0.397	~	0.315	0.264	~	0.201	0.0996	~	NA	NA
lmo208__00060	lmo0234	LMO0234	Operon_039	putative PIN and TRAM-domain containing protein	General function prediction only	0.451	0.00012	~	0.116	0.311	~	0.173	0.374	~	0.394	0.000757	~	NA	NA
lmo208__00061	ispD	LMO0235	Operon_039	2-C-methyl-D-erythritol 4-phosphate cytidylyltransferase	Lipid transport and metabolism	0.535	5.53e-06	~	0.113	0.315	~	0.282	0.122	~	0.366	0.00137	~	NA	NA
lmo208__00062	ispF	LMO0236	Operon_039	2-C-methyl-D-erythritol 2,4-cyclodiphosphate synthase	Lipid transport and metabolism	0.236	0.0303	~	0.159	0.245	~	0.147	0.483	~	0.247	0.0286	~	NA	NA
lmo208__00063	gltX	LMO0237	Operon_039	Glutamate--tRNA ligase	Translation	0.000981	0.276	~	0.133	0.118	~	0.0372	0.657	~	0.097	0.0797	~	NA	NA
lmo208__00064	cysE	LMO0238	Operon_040	Serine acetyltransferase	Amino acid transport and metabolism	0.211	0.0666	~	0.141	0.331	~	0.161	0.515	~	0.191	0.0885	~	NA	NA
lmo208__00065	cysS	LMO0239	Operon_040	Cysteine--tRNA ligase	Translation	-0.0933	0.158	~	0.254	0.0989	~	0.0182	0.734	~	0.142	0.11	~	NA	NA
lmo208__00066	mrnC	LMO0240	Operon_040	Mini-ribonuclease 3	Function unknown	0.0015	0.277	~	0.0174	0.55	~	0.0808	0.641	~	-0.0619	0.222	~	NA	NA
lmo208__00067	lmo0241	LMO0241	Operon_040	Lmo0241 protein	Translation	-0.136	0.119	~	0.163	0.266	~	-0.0784	0.645	~	0.106	0.165	~	NA	NA
lmo208__00068	lmo0242	LMO0242	Operon_040	Lmo0242 protein	General function prediction only	-0.134	0.13	~	0.145	0.319	~	0.0593	0.684	~	-0.0478	0.244	~	NA	NA
lmo208__00069	sigH	LMO0243	Operon_040	RNA polymerase sigma-30 factor (Sigma-H)	Transcription	-0.43	5.59e-05	~	0.234	0.0642	~	-0.0239	0.718	~	-0.172	0.0492	~	NA	NA
lmo208__00070	secE	LMO0244	Operon_041	Protein translocase subunit SecE	Intracellular trafficking and secretion	-0.248	0.0361	~	-0.0302	0.531	~	-0.219	0.353	~	-0.0589	0.227	~	NA	NA
lmo208__00071	nusG	LMO0246	NA	Transcription termination/antitermination protein NusG	Transcription	-0.489	0.000149	~	0.131	0.303	~	-0.403	0.0388	~	0.0451	0.239	~	NA	NA
lmo208__00072	lmo0247	LMO0247	NA	Lmo0247 protein	Not in COGs	0.201	0.106	~	0.171	0.34	~	-0.196	0.525	~	0.568	0.00249	~	NA	NA
lmo208__00073	rplK	LMO0248	Operon_042	Large ribosomal subunit protein uL11	Translation	-0.0514	0.187	~	0.157	0.149	~	-0.0418	0.673	~	0.148	0.0551	~	NA	NA
lmo208__00074	rplA	LMO0249	Operon_042	Large ribosomal subunit protein uL1	Translation	-0.0926	0.119	~	0.138	0.201	~	-0.062	0.624	~	0.107	0.107	~	NA	NA
lmo208__00075	rplJ	LMO0250	Operon_043	Large ribosomal subunit protein uL10	Translation	-0.569	1.05e-05	~	0.322	0.0332	~	-0.119	0.549	~	-0.127	0.124	~	NA	NA
lmo208__00076	rplL	LMO0251	Operon_043	Large ribosomal subunit protein bL12	Translation	-0.666	4.18e-09	d	0.353	0.00634	~	-0.138	0.444	~	-0.175	0.0523	~	NA	NA
lmo208__00077	na	NA	NA	hypothetical protein	NA	1.29	2.41e-07	U+	0.645	0.0164	u	-0.13	0.655	~	2.06	1.54e-16	U+	832	DE2
lmo208__00078	lmo0256	LMO0256	NA	Lmo0256 protein	Translation	-0.356	0.00866	~	0.142	0.318	~	-0.111	0.598	~	-0.103	0.174	~	NA	NA
lmo208__00079	lmo0257	LMO0257	NA	3'-phosphate/5'-hydroxy nucleic acid ligase	Function unknown	-0.99	8.93e-11	d	0.213	0.201	~	0.124	0.572	~	-0.901	3.59e-09	d	NA	NA
lmo208__00080	rpoB	LMO0258	Operon_045	DNA-directed RNA polymerase subunit beta	Transcription	-0.371	0.0109	~	0.149	0.329	~	-0.0206	0.735	~	-0.202	0.0878	~	NA	NA
lmo208__00081	rpoC	LMO0259	Operon_045	DNA-directed RNA polymerase subunit beta'	Transcription	-0.261	0.0435	~	0.0135	0.558	~	0.042	0.711	~	-0.289	0.0354	~	NA	NA
lmo208__00082	lmo0260	LMO0260	NA	Lmo0260 protein	General function prediction only	0.735	0.000366	u	0.277	0.213	~	0.241	0.484	~	0.771	0.00019	u	NA	NA
lmo208__00083	ascB	LMO0261	NA	Lmo0261 protein	Carbohydrate transport and metabolism	0.674	2.24e-08	u	0.117	0.303	~	0.0922	0.591	~	0.699	7.09e-09	u	NA	NA
lmo208__00084	inlG	LMO0262	NA	Internalin G	Cell wall/membrane biogenesis	0.0411	0.256	~	-0.134	0.47	~	-0.343	0.479	~	0.25	0.149	~	NA	NA
lmo208__00085	inlH	LMO0263	NA	Internalin H	Cell wall/membrane biogenesis	3.48	0.000148	U+	0.681	0.387	~	2.65	0.06	~	1.51	0.0477	U+	552	DE3
lmo208__00086	inlD	NA	NA	Internalin H	NA	2.74	1.18e-05	U+	0.256	0.48	~	1.75	0.0644	~	1.24	0.0239	U+	546	DE3
lmo208__00087	inlE	LMO0264	NA	Internalin E	Cell wall/membrane biogenesis	1.31	0.00106	U+	-0.783	0.0958	~	-0.0752	0.728	~	0.604	0.0668	~	927	DE4
lmo208__00088	dapE	LMO0265	NA	putative succinyl-diaminopimelate desuccinylase	Amino acid transport and metabolism	3.26	3.01e-05	U+	0.657	0.353	~	2.37	0.0431	U+	1.55	0.0249	U+	542	DE3
lmo208__00089	lmo0266	LMO0266	Operon_046	Lmo0266 protein	Transcription	0.509	0.0375	~	0.0946	0.504	~	0.286	0.541	~	0.318	0.11	~	NA	NA
lmo208__00090	lmo0267	LMO0267	Operon_046	Lmo0267 protein	Amino acid transport and metabolism	0.468	0.0261	~	0.0204	0.558	~	0.318	0.432	~	0.17	0.174	~	NA	NA
lmo208__00091	lmo0268	LMO0268	Operon_046	Lmo0268 protein	Carbohydrate transport and metabolism	0.00648	0.268	~	0.0258	0.516	~	0.0194	0.722	~	0.0129	0.277	~	NA	NA
lmo208__00092	lmo0269	LMO0269	NA	Lmo0269 protein	Amino acid transport and metabolism / Inorganic ion transport and metabolism /	0.841	2.96e-06	u	0.606	0.00294	u	-0.362	0.208	~	1.81	1.14e-22	U+	835	DE2
lmo208__00093	lmo0270	LMO0270	Operon_047	Lmo0270 protein	Carbohydrate transport and metabolism	1.26	8.36e-10	U+	0.101	0.455	~	-0.0672	0.696	~	1.43	5.67e-12	U+	849	DE2
lmo208__00094	lmo0271	LMO0271	Operon_047	Lmo0271 protein	Carbohydrate transport and metabolism	1.31	9.67e-09	U+	0.107	0.463	~	-0.0251	0.738	~	1.44	4.3e-10	U+	847	DE2
lmo208__00095	lmo0272	LMO0272	NA	Lmo0272 protein	General function prediction only	0.826	0.000106	u	0.0393	0.537	~	-0.374	0.287	~	1.24	2.28e-08	U+	715	DE2
lmo208__00096	lmo0273	LMO0273	NA	Lmo0273 protein	Transcription / General function prediction only /	-0.353	0.00914	~	-0.136	0.331	~	-0.28	0.24	~	-0.208	0.07	~	NA	NA
lmo208__00097	lmo0274	LMO0274	NA	Lmo0274 protein	Signal transduction mechanisms	0.332	0.0639	~	0.509	0.0663	~	0.295	0.448	~	0.546	0.0122	~	NA	NA
lmo208__00098	lmo0275	LMO0275	Operon_048	hypothetical protein	General function prediction only	0.528	0.000465	~	0.293	0.103	~	-0.198	0.436	~	1.02	1.78e-10	U+	850	DE2
lmo208__00099	lmo0276	LMO0276	Operon_048	Lmo0276 protein	General function prediction only	0.378	0.0264	~	0.121	0.426	~	-0.363	0.266	~	0.862	2.2e-05	u	NA	NA
lmo208__00100	lmo0277	LMO0277	NA	Lmo0277 protein	General function prediction only	0.661	3.68e-08	u	0.16	0.212	~	-0.229	0.23	~	1.05	8.72e-18	U+	854	DE2
lmo208__00101	lmo0278	LMO0278	NA	Lmo0278 protein	Carbohydrate transport and metabolism	0.189	0.169	~	-0.104	0.496	~	0.733	0.107	~	-0.648	0.0155	d	NA	NA
lmo208__00102	lmo0279	LMO0279	Operon_049	Lmo0279 protein	Nucleotide transport and metabolism	-2.25	8.87e-09	D-	0.429	0.273	~	0.367	0.54	~	-2.19	2.89e-08	D-	304	DE1
lmo208__00103	lmo0280	LMO0280	Operon_049	Anaerobic ribonucleoside-triphosphate reductase-activating protein	Posttranslational modification, protein turnover, chaperones	-2.38	2.89e-10	D-	0.269	0.39	~	0.282	0.592	~	-2.4	3.1e-10	D-	303	DE1
lmo208__00104	mntB	NA	NA	Manganese transport system ATP-binding protein MntB	NA	-0.281	0.185	~	0.564	0.274	~	0.0104	0.752	~	0.273	0.202	~	NA	NA
lmo208__00105	na	NA	NA	hypothetical protein	NA	0.682	0.0322	u	-0.0152	0.567	~	0.299	0.59	~	0.368	0.126	~	NA	NA
lmo208__00106	na	NA	NA	hypothetical protein	NA	NA	NA	NA	NA	NA	NA	NA	NA	NA	NA	NA	NA	NA	NA
lmo208__00107	na	NA	NA	hypothetical protein	NA	0.0768	0.197	~	0.32	0.0769	~	0.0257	0.73	~	0.371	0.0098	~	NA	NA
lmo208__00108	na	NA	NA	hypothetical protein	NA	0.53	0.001	~	-0.0325	0.533	~	0.0288	0.728	~	0.468	0.00339	~	NA	NA
lmo208__00109	lmo0281	LMO0281	NA	Lmo0281 protein	Signal transduction mechanisms	0.568	1.29e-05	~	-0.0399	0.506	~	0.0309	0.716	~	0.497	0.000129	~	NA	NA
lmo208__00110	lmo0282	LMO0282	Operon_050	Lmo0282 protein	General function prediction only	0.845	2.5e-09	u	0.00558	0.567	~	-0.281	0.21	~	1.13	4.1e-15	U+	758	DE2
lmo208__00111	lmo0283	LMO0283	Operon_050	ABC transporter permease	Inorganic ion transport and metabolism	1.59	6.58e-24	U+	-0.0715	0.463	~	-0.425	0.077	~	1.95	3.6e-34	U+	761	DE2
lmo208__00112	metN1	LMO0284	Operon_050	ABC ATP-binding protein ATP-Binding Methionine import MetN 1	Inorganic ion transport and metabolism	1.63	7.48e-16	U+	-0.0129	0.562	~	-0.418	0.181	~	2.03	1.92e-23	U+	760	DE2
lmo208__00113	lmo0285	LMO0285	Operon_050	Lipoprotein	Inorganic ion transport and metabolism	1.65	7.23e-16	U+	-0.0287	0.545	~	-0.671	0.0269	d	2.3	1.69e-28	U+	759	DE2
lmo208__00114	lmo0286	LMO0286	NA	Lmo0286 protein	Amino acid transport and metabolism	0.495	0.000138	~	-0.219	0.143	~	-0.359	0.0795	~	0.636	2.7e-06	u	NA	NA
lmo208__00115	yycF	LMO0287	NA	Two component response regulator YycF	Transcription / Signal transduction mechanisms /	1.02	6.58e-11	U+	-0.649	0.000181	d	-0.154	0.523	~	0.526	0.000512	~	694	DE2
lmo208__00116	yycG	LMO0288	Operon_051	Two component histidine kinase sensor YycG	Signal transduction mechanisms	0.21	0.0104	~	-0.313	0.00299	~	0.0579	0.623	~	-0.161	0.037	~	NA	NA
lmo208__00117	yycH	LMO0289	Operon_051	YycH protein	Function unknown	-0.297	0.00134	~	-0.329	0.00352	~	-0.122	0.436	~	-0.503	3.74e-07	~	NA	NA
lmo208__00118	lmo0290	LMO0290	Operon_051	Lmo0290 protein	Function unknown	-0.314	8.59e-06	~	-0.292	0.000341	~	-0.0799	0.477	~	-0.526	7.63e-13	~	NA	NA
lmo208__00119	lmo0291	LMO0291	Operon_052	Lmo0291 protein	General function prediction only	0.631	0.00315	u	0.000827	0.574	~	0.268	0.466	~	0.364	0.0492	~	NA	NA
lmo208__00120	lmo0292	LMO0292	Operon_052	Lmo0292 protein	Posttranslational modification, protein turnover, chaperones	1.74	6.54e-14	U+	-0.796	0.00232	d	0.523	0.137	~	0.42	0.0314	~	618	DE2
lmo208__00121	rlmH	LMO0293	NA	Ribosomal RNA large subunit methyltransferase H	Function unknown	-1.01	0.000296	D-	0.236	0.368	~	-0.149	0.645	~	-0.627	0.015	d	139	DE1
lmo208__00122	na	NA	NA	hypothetical protein	NA	-1.13	2.89e-06	D-	0.176	0.396	~	-0.45	0.215	~	-0.5	0.02	~	95	DE1
lmo208__00123	int	NA	NA	Putative integrase [Bacteriophage A118]	NA	-1.33	2.02e-16	D-	0.0974	0.434	~	-0.34	0.133	~	-0.891	3.71e-08	d	344	DE1
lmo208__00124	na	NA	NA	hypothetical protein	NA	-1.29	1.59e-17	D-	0.147	0.324	~	-0.323	0.125	~	-0.817	5.55e-08	d	349	DE1
lmo208__00125	na	NA	NA	hypothetical protein	NA	0.808	4.23e-12	u	-0.144	0.232	~	-0.201	0.279	~	0.864	1.98e-13	u	NA	NA
lmo208__00126	na	NA	NA	Release factor glutamine methyltransferase	NA	0.898	2.54e-11	u	-0.219	0.144	~	-0.143	0.499	~	0.822	1.28e-09	u	NA	NA
lmo208__00127	na	NA	NA	hypothetical protein	NA	1.03	5.45e-11	U+	-0.203	0.222	~	-0.218	0.387	~	1.05	3.92e-11	U+	797	DE2
lmo208__00128	na	NA	NA	hypothetical protein	NA	-2.29	1.63e-22	D-	-0.164	0.416	~	-0.463	0.144	~	-1.99	2.78e-16	D-	276	DE1
lmo208__00129	na	NA	NA	hypothetical protein	NA	-0.528	0.0326	~	0.302	0.304	~	-0.0811	0.707	~	-0.145	0.209	~	NA	NA
lmo208__00130	na	NA	NA	Putative transcription activator of glutamate synthase operon GltC	NA	0.752	1.88e-07	u	-0.124	0.335	~	-0.0205	0.733	~	0.649	6.48e-06	u	NA	NA
lmo208__00131	lmo0296	lmo0296	NA	Lmo0296 protein	Not in COGs	0.466	0.000171	~	-0.178	0.196	~	-0.0189	0.732	~	0.306	0.0092	~	NA	NA
lmo208__00132	lmo0297	lmo0297	NA	Lmo0297 protein	Transcription / Carbohydrate transport and metabolism / Signal transduction mechanisms /	-0.00591	0.274	~	0.264	0.258	~	0.0755	0.696	~	0.182	0.153	~	NA	NA
lmo208__00133	lmo0298	lmo0298	NA	Permease IIC component	Carbohydrate transport and metabolism	0.615	0.0684	~	0.546	0.22	~	0.155	0.697	~	1.01	0.0107	U+	894	DE2
lmo208__00134	lmo0299	lmo0299	NA	PTS beta-glucoside transporter subunit IIB	Carbohydrate transport and metabolism	NA	NA	NA	NA	NA	NA	NA	NA	NA	NA	NA	NA	NA	NA
lmo208__00135	lmo0300	lmo0300	NA	PTS beta-glucoside transporter subunit IIC	Carbohydrate transport and metabolism	0.687	0.0483	u	0.207	0.454	~	0.0464	0.74	~	0.847	0.0244	u	NA	NA
lmo208__00136	lmo0301	lmo0301	NA	PTS beta-glucoside transporter subunit IIA protein	Carbohydrate transport and metabolism	NA	NA	NA	NA	NA	NA	NA	NA	NA	NA	NA	NA	NA	NA
lmo208__00137	lmo0302	lmo0302	Operon_053	Lmo0302 protein	Not in COGs	1.69	3.67e-09	U+	-0.529	0.0906	~	-0.39	0.425	~	1.55	1.27e-07	U+	631	DE2
lmo208__00138	lmo0303	lmo0303	Operon_053	Putaive secreted, lysin rich protein	Not in COGs	0.9	4.46e-07	u	-0.256	0.188	~	-0.16	0.557	~	0.805	7.24e-06	u	NA	NA
lmo208__00139	lmo0304	lmo0304	Operon_054	Lmo0304 protein	Not in COGs	0.469	0.000214	~	-0.0215	0.539	~	-0.0758	0.638	~	0.523	5.37e-05	~	NA	NA
lmo208__00140	lmo0305	lmo0305	Operon_054	Lmo0305 protein	Amino acid transport and metabolism	0.32	0.0447	~	-0.2	0.303	~	0.204	0.519	~	-0.0835	0.225	~	NA	NA
lmo208__00141	lmo0306	lmo0306	NA	Lmo0306 protein	Not in COGs	0.228	0.118	~	0.042	0.538	~	-0.125	0.652	~	0.396	0.0456	~	NA	NA
lmo208__00142	lmo0307	lmo0307	NA	Lmo0307 protein	Not in COGs	-2.42	9.33e-20	D-	1.02	0.000723	U+	-0.613	0.115	~	-0.791	0.00145	d	163	DE1
lmo208__00143	na	NA	NA	hypothetical protein	NA	-2.14	4.32e-16	D-	1.12	0.000167	U+	-0.348	0.363	~	-0.667	0.00394	d	165	DE1
lmo208__00144	lmo0309	lmo0309	NA	Lmo0309 protein	Function unknown	-1.45	1.19e-11	D-	0.768	0.0021	u	-0.122	0.622	~	-0.564	0.00296	~	160	DE1
lmo208__00145	na	NA	NA	hypothetical protein	NA	-0.591	0.00712	d	0.227	0.325	~	0.184	0.58	~	-0.548	0.0107	~	NA	NA
lmo208__00146	lmo0314	lmo0314	NA	Lmo0314 protein	Function unknown	0.012	0.268	~	-0.0135	0.559	~	0.138	0.584	~	-0.14	0.154	~	NA	NA
lmo208__00147	lmo0315	lmo0315	Operon_055	Aminopyrimidine aminohydrolase	Transcription	-0.449	0.15	~	0.996	0.141	~	-0.471	0.586	~	1.02	0.0401	U+	1062	DE15
lmo208__00148	thiM	lmo0316	Operon_055	Hydroxyethylthiazole kinase	Coenzyme transport and metabolism	-1.27	0.00459	D-	1.31	0.0189	U+	-0.463	0.532	~	0.512	0.109	~	1063	DE15
lmo208__00149	lmo0317	lmo0317	Operon_055	Hydroxymethylpyrimidine/phosphomethylpyrimidine kinase	Coenzyme transport and metabolism	-1.65	0.00188	D-	1.35	0.0394	U+	-0.6	0.499	~	0.295	0.204	~	1065	DE15
lmo208__00150	thiE	lmo0318	Operon_055	Thiamine-phosphate synthase	Coenzyme transport and metabolism	-1.6	0.00112	D-	1.45	0.0153	U+	-0.571	0.484	~	0.42	0.15	~	1064	DE15
lmo208__00151	lmo0319	lmo0319	NA	Lmo0319 protein	Carbohydrate transport and metabolism	0.69	5.18e-06	u	-0.528	0.00239	~	0.122	0.582	~	0.0395	0.254	~	NA	NA
lmo208__00152	lmo0321	lmo0320	NA	Lmo0321 protein	Not in COGs	2.5	6.39e-06	U+	0.655	0.253	~	0.509	0.55	~	2.64	2.43e-06	U+	599	DE2
lmo208__00153	lmo0322	lmo0321	NA	Lmo0322 protein	Not in COGs	2.83	6.61e-07	U+	0.931	0.131	~	0.398	0.611	~	3.36	3.07e-09	U+	598	DE2
lmo208__00154	lmo0323	lmo0322	NA	Lmo0323 protein	General function prediction only	-2.07	1.47e-07	D-	0.131	0.503	~	0.0336	0.741	~	-1.97	5.78e-07	D-	396	DE1
lmo208__00155	lmo0324	lmo0323	NA	Lmo0324 protein	Not in COGs	NA	NA	NA	NA	NA	NA	NA	NA	NA	NA	NA	NA	NA	NA
lmo208__00156	lmo0325	lmo0324	NA	Lmo0325 protein	Transcription	0.711	0.131	~	0.761	0.326	~	0.252	0.702	~	1.22	0.0602	~	NA	NA
lmo208__00157	lmo0326	lmo0325	NA	Lmo0326 protein	Transcription	NA	NA	NA	NA	NA	NA	NA	NA	NA	NA	NA	NA	NA	NA
lmo208__00158	lmo0327	lmo0326	NA	Lmo0327 protein	Function unknown	-2.7	4.05e-15	D-	1.21	0.00357	U+	0.517	0.182	~	-2	2.8e-12	D-	256	DE1
lmo208__00159	lmo0328	lmo0327	NA	Lmo0328 protein	Not in COGs	NA	NA	NA	NA	NA	NA	NA	NA	NA	NA	NA	NA	NA	NA
lmo208__00160	lmo0331	lmo0331	NA	Lmo0331 protein	Function unknown	-0.341	0.055	~	-0.98	0.000211	d	-0.0873	0.686	~	-1.23	2.13e-07	D-	44	DE7
lmo208__00161	lmo0332	lmo0332	NA	Lmo0332 protein	Not in COGs	0.0349	0.241	~	-0.288	0.11	~	-0.0887	0.638	~	-0.164	0.113	~	NA	NA
lmo208__00162	inlI	lmo0333	NA	Internalin I	Cell wall/membrane biogenesis	-2.15	1.63e-16	D-	0.421	0.15	~	0.0229	0.741	~	-1.75	1.67e-11	D-	403	DE1
lmo208__00163	lmo0334	lmo0334	NA	Lmo0334 protein	Not in COGs	1.34	8.28e-06	U+	-0.19	0.416	~	-0.402	0.421	~	1.55	4.52e-07	U+	717	DE2
lmo208__00164	na	na	Operon_056	hypothetical protein	Not in COGs	-1.18	0.000354	D-	0.599	0.128	~	-0.145	0.672	~	-0.434	0.0803	~	435	DE1
lmo208__00165	lmo0336	lmo0336	Operon_056	Lmo0336 protein	Not in COGs	1.23	0.0153	U+	0.263	0.454	~	1.22	0.175	~	0.276	0.203	~	508	DE3
lmo208__00166	lmo0337	lmo0337	Operon_056	Lmo0337 protein	Not in COGs	0.575	0.0214	~	0.356	0.236	~	0.641	0.154	~	0.29	0.117	~	NA	NA
lmo208__00167	na	NA	NA	hypothetical protein	NA	-0.0237	0.268	~	0.405	0.277	~	0.354	0.539	~	0.0279	0.287	~	NA	NA
lmo208__00168	na	NA	NA	hypothetical protein	NA	-0.0578	0.255	~	0.289	0.39	~	0.205	0.654	~	0.027	0.288	~	NA	NA
lmo208__00169	lmo0339	lmo0339	Operon_057	inorganic diphosphatase	Energy production and conversion	-0.233	0.084	~	0.395	0.0771	~	0.287	0.347	~	-0.126	0.176	~	NA	NA
lmo208__00170	lmo0340	lmo0340	Operon_057	Lmo0340 protein	Not in COGs	-0.296	0.0785	~	0.377	0.159	~	-0.0188	0.743	~	0.0994	0.222	~	NA	NA
lmo208__00171	lmo0341	lmo0341	NA	Lmo0341 protein	Not in COGs	0.595	0.000257	u	-0.214	0.225	~	-0.362	0.177	~	0.744	1.35e-05	u	NA	NA
lmo208__00172	lmo0342	lmo0342	Operon_058	Transketolase	Carbohydrate transport and metabolism	-0.791	0.00256	d	0.425	0.175	~	0.228	0.573	~	-0.593	0.0164	d	NA	NA
lmo208__00173	tal2	lmo0343	Operon_058	putative transaldolase 2	Carbohydrate transport and metabolism	-0.789	0.0322	d	0.648	0.19	~	-0.067	0.731	~	-0.0741	0.27	~	NA	NA
lmo208__00174	lmo0344	lmo0344	Operon_058	Short chain dehydrogenase	Lipid transport and metabolism / Secondary metabolites biosynthesis, transport and catabolism / General function prediction only /	-0.204	0.193	~	0.574	0.195	~	0.551	0.392	~	-0.181	0.216	~	NA	NA
lmo208__00175	lmo0345	lmo0345	Operon_058	Ribose 5-phosphate isomerase B	Carbohydrate transport and metabolism	-0.193	0.216	~	0.688	0.211	~	0.332	0.617	~	0.163	0.24	~	NA	NA
lmo208__00176	tpiA2	lmo0346	Operon_058	Putative triosephosphate isomerase 2	Carbohydrate transport and metabolism	-0.202	0.179	~	0.508	0.18	~	0.275	0.577	~	0.0308	0.284	~	NA	NA
lmo208__00177	dhaL2	lmo0347	Operon_058	Dihydroxyacetone kinase ADP-binding subunit DhaL2	Carbohydrate transport and metabolism	-0.547	0.0883	~	0.588	0.236	~	0.0492	0.739	~	-0.00839	0.297	~	NA	NA
lmo208__00178	dhaK2	lmo0348	Operon_058	Dihydroxyacetone kinase subunit DhaK2	Carbohydrate transport and metabolism	-0.201	0.168	~	0.628	0.0767	~	0.245	0.581	~	0.182	0.188	~	NA	NA
lmo208__00179	dhaK1	lmo0349	Operon_058	Dihydroxyacetone kinase subunit DhaK	Not in COGs	0.215	0.22	~	0.596	0.301	~	0.66	0.496	~	0.151	0.253	~	NA	NA
lmo208__00180	lmo0350	lmo0350	Operon_058	Lmo0350 protein	Not in COGs	-0.573	0.0601	~	0.781	0.0901	~	-0.0731	0.724	~	0.28	0.163	~	NA	NA
lmo208__00181	dhaM2	lmo0351	Operon_058	dihydroxyacetone kinase phosphoryl donor subunit DhaM2	Function unknown	-0.452	0.134	~	0.674	0.23	~	-0.354	0.614	~	0.577	0.105	~	NA	NA
lmo208__00182	lmo0352	lmo0352	NA	Lmo0352 protein	Transcription / Carbohydrate transport and metabolism /	1.4	1.14e-09	U+	0.0845	0.487	~	-0.058	0.713	~	1.54	2.53e-11	U+	846	DE2
lmo208__00183	lmo0353	lmo0353	NA	Lmo0353 protein	Transcription / General function prediction only /	1.2	2.54e-06	U+	0.134	0.443	~	-0.0717	0.708	~	1.41	5.09e-08	U+	839	DE2
lmo208__00184	lmo0354	lmo0354	NA	Acyl-CoA synthetase protein	Lipid transport and metabolism	-1.28	1.42e-08	D-	0.661	0.0106	u	-0.479	0.167	~	-0.14	0.185	~	35	DE8
lmo208__00185	lmo0355	lmo0355	NA	Fumarate reductase subunit A	Energy production and conversion	-5.51	1.7e-31	D-	3.36	9.93e-12	U+	-0.301	0.619	~	-1.85	6.11e-05	D-	162	DE1
lmo208__00186	lmo0356	lmo0356	NA	Lmo0356 protein	General function prediction only	-0.606	5.17e-07	d	0.278	0.0477	~	-0.028	0.716	~	-0.3	0.00738	~	NA	NA
lmo208__00187	lmo0357	lmo0357	Operon_059	Lmo0357 protein	Carbohydrate transport and metabolism / Signal transduction mechanisms /	-0.421	0.123	~	0.651	0.193	~	0.388	0.555	~	-0.158	0.233	~	NA	NA
lmo208__00188	lmo0358	lmo0358	Operon_059	protein-N(pi)-phosphohistidine--D-fructose phosphotransferase	Carbohydrate transport and metabolism	-0.136	0.208	~	-0.222	0.408	~	0.405	0.43	~	-0.763	0.0107	d	NA	NA
lmo208__00189	lmo0359	lmo0359	Operon_060	Lmo0359 protein	Carbohydrate transport and metabolism	0.908	8.54e-08	u	-0.188	0.266	~	-0.101	0.634	~	0.82	1.45e-06	u	NA	NA
lmo208__00190	lmo0360	lmo0360	Operon_060	Lmo0360 protein	Transcription / Carbohydrate transport and metabolism /	0.344	0.00769	~	0.0694	0.455	~	0.055	0.684	~	0.359	0.0063	~	NA	NA
lmo208__00191	lmo0360a	lmo0360a	NA	rli26	NA	0.561	0.101	~	-1.18	0.0604	~	0.323	0.629	~	-0.938	0.038	d	NA	NA
lmo208__00192	tatC	lmo0361	Operon_061	Sec-independent protein translocase protein TatC	Intracellular trafficking and secretion	4.82	3.73e-24	U+	-5.59	4.03e-30	D-	0.192	0.679	~	-0.965	0.0224	d	955	DE4
lmo208__00193	tatA	lmo0362	Operon_061	Sec-independent protein translocase protein TatA	Intracellular trafficking and secretion	4.54	3.93e-17	U+	-5.63	3.17e-21	D-	0.662	0.453	~	-1.75	0.00201	D-	959	DE4
lmo208__00194	lmo0363	lmo0363	NA	putative peptidase	Amino acid transport and metabolism	-1.82	2.78e-09	D-	-0.424	0.252	~	0.23	0.555	~	-2.47	5.02e-14	D-	419	DE1
lmo208__00195	lmo0364	lmo0364	NA	Lmo0364 protein	Transcription	-1.31	1.5e-14	D-	-0.16	0.33	~	-0.0998	0.626	~	-1.37	2.94e-15	D-	414	DE1
lmo208__00196	efeU/fepC	lmo0365	Operon_062	EfeU Iron permaease (synonym FepC)	Inorganic ion transport and metabolism	4.75	5.71e-25	U+	-5.33	1.74e-29	D-	-0.0727	0.73	~	-0.5	0.108	~	958	DE4
lmo208__00197	efeO/fepA	lmo0366	Operon_062	EfeO protein (synonym FepA)	Inorganic ion transport and metabolism	4.64	4.93e-26	U+	-5.24	4.22e-31	D-	-0.0671	0.731	~	-0.538	0.0905	~	957	DE4
lmo208__00198	efeB/fepB	lmo0367	Operon_062	EfeB Deferrochelatase (synonym FepB)	Inorganic ion transport and metabolism	4.72	3.06e-36	U+	-4.86	6.54e-37	D-	0.289	0.588	~	-0.429	0.0992	~	956	DE4
lmo208__00199	lmo0368	lmo0368	Operon_063	putative Nudix hydrolase	Replication, recombination and repair / General function prediction only /	-0.443	0.0417	~	-0.16	0.432	~	0.265	0.527	~	-0.868	0.00104	d	NA	NA
lmo208__00200	yeeI	lmo0369	Operon_063	putative transcriptional regulatory protein	Function unknown	-1.08	1.32e-25	D-	0.212	0.0723	~	-0.158	0.332	~	-0.709	7.33e-12	d	362	DE1
lmo208__00201	lmo0370	lmo0370	Operon_063	Lmo0370 protein	Inorganic ion transport and metabolism	-1.17	8.03e-26	D-	0.119	0.281	~	-0.212	0.213	~	-0.842	6.36e-14	d	361	DE1
lmo208__00202	lmo0371	lmo0371	NA	Lmo0371 protein	Transcription	1.15	4.47e-07	U+	-0.345	0.172	~	0.0692	0.702	~	0.741	0.000858	u	689	DE2
lmo208__00203	lmo0372	lmo0372	Operon_064	Lmo0372 protein	Carbohydrate transport and metabolism	0.0803	0.232	~	-0.314	0.283	~	0.292	0.517	~	-0.526	0.0331	~	NA	NA
lmo208__00204	lmo0373	lmo0373	Operon_064	Permease IIC component	Carbohydrate transport and metabolism	-0.235	0.126	~	-0.232	0.344	~	0.401	0.333	~	-0.868	0.000686	d	NA	NA
lmo208__00205	lmo0374	lmo0374	Operon_064	Lmo0374 protein	Carbohydrate transport and metabolism	-0.698	0.0451	d	0.121	0.517	~	0.647	0.314	~	-1.22	0.00232	D-	120	DE1
lmo208__00206	lmo0375	lmo0375	NA	Lmo0375 protein	Not in COGs	0.519	0.0262	~	-0.236	0.347	~	-0.42	0.355	~	0.703	0.00697	u	NA	NA
lmo208__00207	lmo0376	lmo0376	NA	Lmo0376 protein	Transcription	-1.54	4.99e-18	D-	0.377	0.0682	~	0.0594	0.691	~	-1.22	4.33e-12	D-	369	DE1
lmo208__00208	lmo0377	lmo0377	NA	Lmo0377 protein	Not in COGs	1.33	5.12e-07	U+	0.572	0.0594	~	-0.137	0.652	~	2.04	4.18e-14	U+	855	DE2
lmo208__00209	lmo0378	lmo0378	NA	Lmo0378 protein	Not in COGs	0.613	0.0117	u	0.515	0.0879	~	-0.117	0.676	~	1.25	4.1e-06	U+	887	DE2
lmo208__00210	lmo0379	lmo0379	NA	Lmo0379 protein	Not in COGs	0.788	0.00193	u	0.262	0.292	~	-0.18	0.62	~	1.23	4.45e-06	U+	829	DE2
lmo208__00211	lmo0380	lmo0380	NA	Lmo0380 protein	Not in COGs	0.562	0.0261	~	0.235	0.365	~	-0.416	0.403	~	1.21	5.33e-05	U+	874	DE2
lmo208__00212	lmo0381	lmo0381	NA	Lmo0381 protein	Not in COGs	0.5	0.0413	~	0.262	0.336	~	0.0106	0.75	~	0.752	0.00727	u	NA	NA
lmo208__00213	lmo0382	lmo0382	NA	Lmo0382 protein	Transcription / Carbohydrate transport and metabolism /	-0.183	0.231	~	0.133	0.531	~	0.478	0.593	~	-0.528	0.148	~	NA	NA
lmo208__00214	iolA	lmo0383	Operon_065	Malonate-semialdehyde dehydrogenase	Energy production and conversion	0.771	0.0613	~	0.866	0.125	~	0.0476	0.743	~	1.59	0.00152	U+	566	DE24
lmo208__00215	iolB	lmo0384	Operon_065	5-deoxy-glucuronate isomerase	Carbohydrate transport and metabolism	0.216	0.23	~	0.506	0.395	~	0.569	0.589	~	0.153	0.261	~	NA	NA
lmo208__00216	iolC	lmo0385	Operon_065	5-dehydro-2-deoxygluconokinase	Carbohydrate transport and metabolism	-0.139	0.245	~	0.411	0.424	~	0.164	0.714	~	0.108	0.271	~	NA	NA
lmo208__00217	iolD	lmo0386	Operon_065	3D-(3,5/4)-trihydroxycyclohexane-1,2-dione hydrolase	Amino acid transport and metabolism	-0.544	0.0512	~	0.255	0.396	~	0.0605	0.727	~	-0.35	0.122	~	NA	NA
lmo208__00218	lmo0387	lmo0387	Operon_066	Lmo0387 protein	Function unknown	-0.509	0.00694	~	0.0963	0.465	~	0.119	0.637	~	-0.531	0.00602	~	NA	NA
lmo208__00219	lmo0388	lmo0388	Operon_066	Lmo0388 protein	Not in COGs	0.563	7.37e-06	~	-0.283	0.0535	~	-0.101	0.582	~	0.381	0.00179	~	NA	NA
lmo208__00220	ltrA	lmo0389	NA	Low temperature requirement protein A	Function unknown	0.125	0.156	~	-0.394	0.0563	~	0.0941	0.647	~	-0.363	0.0209	~	NA	NA
lmo208__00221	ung1	lmo0390	NA	Uracil-DNA glycosylase 1	Replication, recombination and repair	0.41	0.000942	~	-0.256	0.0857	~	0.0234	0.726	~	0.131	0.119	~	NA	NA
lmo208__00222	lmo0391	lmo0391	Operon_067	Lmo0391 protein	Posttranslational modification, protein turnover, chaperones	1.61	1.25e-19	U+	-0.324	0.0983	~	-0.0892	0.657	~	1.38	1.38e-14	U+	805	DE2
lmo208__00223	floA	lmo0392	Operon_067	Flotillin-like protein FloA	Function unknown	1.69	4.58e-22	U+	-0.0266	0.542	~	-0.275	0.325	~	1.94	3.45e-28	U+	773	DE2
lmo208__00224	lmo0393	lmo0393	Operon_067	Lmo0393 protein	Not in COGs	1.77	6.98e-20	U+	-0.0544	0.511	~	-0.304	0.326	~	2.01	4.33e-25	U+	772	DE2
lmo208__00225	lmo0394	lmo0394	NA	Lmo0394 protein	Cell wall/membrane biogenesis	-0.0416	0.246	~	-1.3	1.69e-08	D-	-0.022	0.739	~	-1.32	1.34e-09	D-	47	DE7
lmo208__00226	lmo0395	lmo0395	NA	Lmo0395 protein	Transcription / General function prediction only /	-0.111	0.186	~	-0.81	0.000806	d	0.00768	0.75	~	-0.928	1.28e-05	d	NA	NA
lmo208__00227	proC	lmo0396	NA	Pyrroline-5-carboxylate reductase	Amino acid transport and metabolism	1.12	1.99e-13	U+	-0.129	0.341	~	-0.129	0.568	~	1.12	2.71e-13	U+	812	DE2
lmo208__00228	lmo0397	lmo0397	NA	Lmo0397 protein	Function unknown	0.63	5.9e-06	u	-0.38	0.0187	~	-0.0622	0.671	~	0.313	0.014	~	NA	NA
lmo208__00229	lmo0398	lmo0398	Operon_068	Lmo0398 protein	Carbohydrate transport and metabolism; Signal transduction mechanisms;	NA	NA	NA	NA	NA	NA	NA	NA	NA	NA	NA	NA	NA	NA
lmo208__00230	lmo0399	lmo0399	Operon_068	protein-N(pi)-phosphohistidine--D-fructose phosphotransferase	Carbohydrate transport and metabolism	NA	NA	NA	NA	NA	NA	NA	NA	NA	NA	NA	NA	NA	NA
lmo208__00231	lmo0400	lmo0400	Operon_068	Lmo0400 protein	Carbohydrate transport and metabolism	1	0.0181	U+	-0.566	0.246	~	-0.045	0.742	~	0.483	0.126	~	901	DE4
lmo208__00232	lmo0401	lmo0401	Operon_068	Lmo0401 protein	Carbohydrate transport and metabolism	0.294	0.0313	~	-0.00734	0.566	~	0.111	0.614	~	0.175	0.11	~	NA	NA
lmo208__00233	lmo0402	lmo0402	Operon_068	Lmo0402 protein	Transcription / Carbohydrate transport and metabolism /	-0.694	2.92e-05	d	0.111	0.41	~	-0.0228	0.734	~	-0.561	0.000644	~	NA	NA
lmo208__00234	lmo0403	lmo0403	Operon_069	Lmo0403 protein	Not in COGs	0.43	0.00867	~	-0.0057	0.569	~	-0.474	0.0877	~	0.898	1.04e-06	u	NA	NA
lmo208__00235	lmo0404	lmo0404	Operon_069	Lmo0404 protein	Not in COGs	0.491	0.000634	~	0.147	0.305	~	-0.463	0.037	~	1.1	7.27e-13	U+	721	DE2
lmo208__00236	lmo0405	lmo0405	Operon_070	Lmo0405 protein	Inorganic ion transport and metabolism	2.34	2.28e-16	U+	0.347	0.23	~	0.66	0.129	~	2.02	7.52e-13	U+	597	DE2
lmo208__00237	lmo0406	lmo0406	Operon_070	Lmo0406 protein	Amino acid transport and metabolism	1.3	3.12e-11	U+	-0.0626	0.5	~	0.181	0.549	~	1.06	4.95e-08	U+	590	DE2
lmo208__00238	lmo0407	lmo0407	Operon_070	Lmo0407 protein	Function unknown	0.849	1.02e-09	u	-0.0795	0.43	~	0.127	0.548	~	0.642	3.17e-06	u	NA	NA
lmo208__00239	lmo0408	lmo0408	Operon_070	Lmo0408 protein	Function unknown	0.744	1.05e-09	u	-0.0461	0.485	~	0.189	0.336	~	0.508	2.15e-05	~	NA	NA
lmo208__00240	lmo0409	lmo0409	NA	Lmo0409 protein	Cell wall/membrane biogenesis	0.146	0.186	~	-0.0557	0.531	~	0.246	0.552	~	-0.156	0.195	~	NA	NA
lmo208__00241	na	NA	NA	rifamycin-inactivating phosphotransferase RphC	NA	-1.01	1.52e-06	D-	-0.325	0.172	~	0.295	0.379	~	-1.63	4.37e-14	D-	283	DE1
lmo208__00242	lmo0412	lmo0412	NA	Lmo0412 protein	Not in COGs	-1.24	0.000436	D-	1.6	8.95e-05	U+	-0.629	0.279	~	0.988	0.00378	u	1010	DE12
lmo208__00243	lmo0413	lmo0413	Operon_072	Lmo0413 protein	Not in COGs	0.228	0.0356	~	0.248	0.0939	~	-0.0851	0.624	~	0.561	1.74e-05	~	NA	NA
lmo208__00244	lmo0414	lmo0414	Operon_072	Lmo0414 protein	Inorganic ion transport and metabolism	0.249	0.0138	~	0.237	0.0715	~	-0.18	0.337	~	0.666	1.09e-08	u	NA	NA
lmo208__00245	pgdA	lmo0415	NA	Peptidoglycan-N-acetylglucosamine deacetylase PgdA	Cell wall/membrane biogenesis	-0.443	0.00035	~	-0.15	0.255	~	-0.0412	0.698	~	-0.552	1.77e-05	~	NA	NA
lmo208__00246	lmo0416	lmo0416	NA	Lmo0416 protein	Transcription	0.306	0.0211	~	0.228	0.17	~	-0.0983	0.626	~	0.632	3.07e-05	u	NA	NA
lmo208__00247	lmo0417	lmo0417	NA	Lmo0417 protein	Not in COGs	0.132	0.179	~	-0.00975	0.566	~	-0.0889	0.684	~	0.212	0.133	~	NA	NA
lmo208__00248	lmo0418	lmo0418	Operon_073	Lmo0418 protein	Replication, recombination and repair	-0.00801	0.273	~	0.0988	0.465	~	-0.0222	0.739	~	0.113	0.203	~	NA	NA
lmo208__00249	lmo0419	lmo0419	Operon_073	Lmo0419 protein	Function unknown	0.714	2.36e-05	u	-0.355	0.0694	~	0.0491	0.706	~	0.31	0.033	~	NA	NA
lmo208__00250	lmo0420	lmo0420	NA	Lmo0420 protein	General function prediction only	-1.06	7.56e-09	D-	-0.237	0.245	~	0.0484	0.706	~	-1.34	1.18e-12	D-	292	DE1
lmo208__00251	lmo0421	lmo0421	Operon_074	Lmo0421 protein	Cell cycle control, mitosis and meiosis	-1.3	1.03e-16	D-	0.246	0.166	~	-0.0864	0.633	~	-0.963	4.8e-10	d	372	DE1
lmo208__00252	istR	lmo0422	Operon_074	PadR-like transcriptional repressor (thermal regulator protein) protein	Transcription	-1.14	6.8e-09	D-	0.264	0.23	~	0.147	0.569	~	-1.02	7.07e-08	D-	258	DE1
lmo208__00253	sigC	lmo0423	Operon_074	RNA polymerase factor sigma C (Sigma-C)	Transcription	-1.04	2.78e-05	D-	0.137	0.448	~	-0.0132	0.747	~	-0.89	0.000291	d	207	DE1
lmo208__00254	lmo0424	lmo0424	NA	Putative sugar uptake protein	Carbohydrate transport and metabolism	-1.28	0.00272	D-	0.509	0.282	~	0.264	0.617	~	-1.03	0.00883	D-	225	DE1
lmo208__00255	lmo0425	lmo0425	Operon_075	Lmo0425 protein	Transcription / Carbohydrate transport and metabolism / Signal transduction mechanisms /	-1.14	4.13e-10	D-	0.0156	0.559	~	0.285	0.276	~	-1.41	9.83e-15	D-	251	DE1
lmo208__00256	lmo0426	lmo0426	Operon_075	Lmo0426 protein	Carbohydrate transport and metabolism / Signal transduction mechanisms /	-1.37	0.0011	D-	0.242	0.451	~	0.433	0.482	~	-1.56	0.000188	D-	236	DE1
lmo208__00257	lmo0427	lmo0427	Operon_075	protein-N(pi)-phosphohistidine--D-fructose phosphotransferase	Carbohydrate transport and metabolism	-1.13	0.00648	D-	-0.377	0.385	~	0.337	0.571	~	-1.84	7.78e-05	D-	281	DE1
lmo208__00258	lmo0428	lmo0428	Operon_075	Lmo0428 protein	Carbohydrate transport and metabolism	-1.25	4.15e-05	D-	-0.16	0.456	~	0.305	0.511	~	-1.71	5.28e-08	D-	244	DE1
lmo208__00259	lmo0429	lmo0429	Operon_075	Lmo0429 protein	Carbohydrate transport and metabolism	-1.63	8.57e-14	D-	0.188	0.349	~	0.0925	0.67	~	-1.54	2.05e-12	D-	368	DE1
lmo208__00260	lmo0430	lmo0430	NA	Lmo0430 protein	Transcription	0.83	2.35e-09	u	-0.181	0.215	~	-0.00466	0.751	~	0.654	2.34e-06	u	NA	NA
lmo208__00261	lmo0431	lmo0431	Operon_076	Lmo0431 protein	General function prediction only	-1.53	2.93e-07	D-	-0.0147	0.566	~	-0.00789	0.751	~	-1.54	3.51e-07	D-	409	DE1
lmo208__00262	lmo0432	lmo0432	Operon_076	putative oxidoreductase	General function prediction only	-1.88	6.07e-12	D-	0.542	0.106	~	0.145	0.621	~	-1.49	6.6e-09	D-	422	DE1
lmo208__00263	inlA	lmo0433	Operon_077	Internalin A	Cell wall/membrane biogenesis	1.23	2.45e-05	U+	0.456	0.166	~	0.912	0.0358	u	0.773	0.00523	u	563	DE3
lmo208__00264	inlB	lmo0434	Operon_077	Internalin B	Cell wall/membrane biogenesis	-1.44	3.79e-05	D-	-0.00133	0.574	~	0.95	0.0709	~	-2.39	3.5e-11	D-	240	DE1
lmo208__00265	lmo0436	lmo0436	NA	Lmo0436 protein	Transcription	-0.187	0.135	~	-0.721	0.00579	d	-0.236	0.506	~	-0.673	0.00208	d	NA	NA
lmo208__00266	lmo0437	lmo0437	NA	Lmo0437 protein	Cell wall/membrane biogenesis / Carbohydrate transport and metabolism /	-0.0898	0.23	~	-0.0273	0.557	~	0.211	0.612	~	-0.328	0.112	~	NA	NA
lmo208__00267	lntA	lmo0438	NA	Listeria nuclear targeted protein A	Not in COGs	NA	NA	NA	NA	NA	NA	NA	NA	NA	NA	NA	NA	NA	NA
lmo208__00268	lmo0439	lmo0439	NA	Lmo0439 protein	General function prediction only	2.52	0.00938	U+	1.54	0.192	~	2.37	0.155	~	1.7	0.0504	~	499	DE3
lmo208__00269	lmo0440	lmo0440	NA	Lmo0440 protein	Not in COGs	-0.91	0.00021	d	0.0685	0.516	~	-0.177	0.606	~	-0.665	0.00519	d	NA	NA
lmo208__00270	lmo0441	lmo0441	NA	Lmo0441 protein	Cell wall/membrane biogenesis	-0.0169	0.255	~	-1.15	1.71e-20	D-	-0.0328	0.707	~	-1.14	1.12e-20	D-	46	DE7
lmo208__00271	lmo0442	lmo0442	NA	Lmo0442 protein	Not in COGs	-1.31	0.00317	D-	0.1	0.533	~	-0.227	0.652	~	-0.985	0.0199	d	140	DE1
lmo208__00272	lmo0443	lmo0443	NA	Regulatory protein MsrR	Transcription	-0.634	0.000115	d	-1.42	1.61e-15	D-	0.0157	0.741	~	-2.07	5.55e-33	D-	62	DE7
lmo208__00273	lmo0444	lmo0444	NA	Lmo0444 protein	Function unknown	-0.233	0.0137	~	-1.39	5.73e-31	D-	-0.166	0.338	~	-1.46	5.95e-35	D-	49	DE7
lmo208__00274	lmo0445	lmo0445	NA	Lmo0445 protein	Transcription	0.174	0.244	~	1.07	0.231	~	1.41	0.3	~	-0.168	0.265	~	NA	NA
lmo208__00275	lmo0446	lmo0446	NA	Lmo0446 protein	Cell wall/membrane biogenesis	-2.3	8.65e-05	D-	1.17	0.106	~	0.215	0.668	~	-1.35	0.00537	D-	174	DE1
lmo208__00276	gadD1	lmo0447	NA	Glutamate decarboxylase alpha subunit GadD1	Amino acid transport and metabolism	-1.39	0.00873	D-	0.567	0.325	~	0.619	0.449	~	-1.44	0.00477	D-	88	DE11
lmo208__00277	gadT1	lmo0448	NA	Glutamate/gamma-aminobutyrate antiporter GadT1	Amino acid transport and metabolism	-1.33	0.000285	D-	-0.221	0.451	~	-0.0174	0.748	~	-1.53	7.79e-05	D-	314	DE1
lmo208__00278	lmo0448a	lmo0448a	NA	hypothetical protein	NA	NA	NA	NA	NA	NA	NA	NA	NA	NA	NA	NA	NA	NA	NA
lmo208__00279	lmo0449	lmo0449	NA	Lmo0449 protein	Not in COGs	0.777	1.12e-06	u	0.00667	0.566	~	-0.192	0.456	~	0.975	2.06e-09	u	NA	NA
lmo208__00280	lmo0450	lmo0450	Operon_078	Lmo0450 protein	Function unknown	0.00275	0.275	~	-0.269	0.0547	~	0.0491	0.677	~	-0.316	0.00511	~	NA	NA
lmo208__00281	lmo0451	lmo0451	Operon_078	Lmo0451 protein	Signal transduction mechanisms	-0.151	0.0686	~	-0.278	0.0391	~	-0.128	0.48	~	-0.301	0.0055	~	NA	NA
lmo208__00282	lmo0452	lmo0452	Operon_079	Lmo0452 protein	Amino acid transport and metabolism	0.814	5.78e-16	u	-0.648	8.06e-10	d	-0.0656	0.617	~	0.231	0.0111	~	NA	NA
lmo208__00283	lmo0453	lmo0453	Operon_079	Lmo0453 protein	General function prediction only	1.1	1.06e-25	U+	-0.563	3.64e-07	~	-0.00173	0.753	~	0.535	2.94e-07	~	673	DE2
lmo208__00284	lmo0454	lmo0454	Operon_079	Lmo0454 protein	General function prediction only	1.49	2.13e-25	U+	-0.448	0.00505	~	0.0218	0.731	~	1.02	1.27e-12	U+	650	DE2
lmo208__00285	lmo0455	lmo0455	NA	Lmo0455 protein	Signal transduction mechanisms / Secondary metabolites biosynthesis, transport and catabolism /	0.419	0.00273	~	-0.00646	0.566	~	-0.176	0.464	~	0.589	7.39e-05	u	NA	NA
lmo208__00286	lmo0456	lmo0456	Operon_080	Lmo0456 protein	Nucleotide transport and metabolism	0.263	0.149	~	-0.0156	0.566	~	0.0416	0.737	~	0.206	0.191	~	NA	NA
lmo208__00287	lmo0457	lmo0457	Operon_080	Lmo0457 protein	Function unknown	-0.126	0.223	~	0.321	0.349	~	0.0394	0.739	~	0.156	0.224	~	NA	NA
lmo208__00288	lmo0458	lmo0458	Operon_080	Lmo0458 protein	Amino acid transport and metabolism / Secondary metabolites biosynthesis, transport and catabolism /	0.118	0.203	~	0.0705	0.516	~	-0.0634	0.715	~	0.252	0.129	~	NA	NA
lmo208__00289	na	NA	NA	hypothetical protein	NA	0.62	0.0312	u	0.146	0.473	~	-0.575	0.331	~	1.34	0.000135	U+	587	DE2
lmo208__00290	na	NA	NA	hypothetical protein	NA	0.611	4.55e-05	u	-0.172	0.262	~	-0.717	0.00107	d	1.16	4.82e-13	U+	860	DE2
lmo208__00291	na	NA	NA	hypothetical protein	NA	0.253	0.0627	~	-0.106	0.431	~	-0.593	0.0318	d	0.74	6.47e-05	u	NA	NA
lmo208__00292	na	NA	NA	hypothetical protein	NA	NA	NA	NA	NA	NA	NA	NA	NA	NA	NA	NA	NA	NA	NA
lmo208__00293	na	NA	NA	hypothetical protein	NA	0.101	0.24	~	0.505	0.247	~	-0.113	0.712	~	0.719	0.0407	u	NA	NA
lmo208__00294	na	NA	NA	hypothetical protein	NA	0.704	0.000777	u	0.0644	0.506	~	-0.377	0.314	~	1.15	3.17e-07	U+	720	DE2
lmo208__00295	lmo0474	lmo0474	Operon_082	Lmo0474 protein	Not in COGs	1	0.000542	u	-0.214	0.382	~	-0.763	0.129	~	1.55	1.15e-06	U+	869	DE2
lmo208__00296	lmo0475	lmo0475	Operon_082	Lmo0475 protein	Not in COGs	0.714	0.00453	u	-0.488	0.11	~	-0.276	0.536	~	0.502	0.0351	~	NA	NA
lmo208__00297	lmo0476	lmo0476	NA	Lmo0476 protein	General function prediction only	-0.535	0.000503	~	0.642	0.000344	u	-0.0627	0.68	~	0.169	0.107	~	NA	NA
lmo208__00298	lmo0477	lmo0477	NA	Putative secreted protein	Not in COGs	0.122	0.186	~	0.145	0.414	~	-0.598	0.0886	~	0.865	0.000145	u	NA	NA
lmo208__00299	lmo0478	lmo0478	NA	Putative secreted protein	Not in COGs	0.54	0.0324	~	0.152	0.454	~	-0.513	0.311	~	1.2	8.69e-05	U+	896	DE2
lmo208__00300	lmo0479	lmo0479	NA	Putative secreted protein	Not in COGs	1.11	3.86e-07	U+	0.171	0.356	~	-0.292	0.428	~	1.57	1.76e-12	U+	809	DE2
lmo208__00301	lmo0480	lmo0480	Operon_083	Lmo0480 protein	Transcription	1.5	2e-19	U+	-0.382	0.0266	~	0.14	0.58	~	0.976	2.33e-09	u	665	DE2
lmo208__00302	lmo0481	lmo0481	Operon_083	Lmo0481 protein	Function unknown	1.26	2.19e-09	U+	2.86	2.12e-42	U+	0.495	0.126	~	3.63	1.56e-68	U+	875	DE2
lmo208__00303	rlmN	lmo0482	NA	putative dual-specificity RNA methyltransferase RlmN	General function prediction only	0.121	0.163	~	0.215	0.25	~	-0.105	0.636	~	0.44	0.00836	~	NA	NA
lmo208__00304	lmo0483	lmo0483	NA	Lmo0483 protein	Function unknown	0.205	0.11	~	-0.0436	0.529	~	0.0183	0.742	~	0.144	0.172	~	NA	NA
lmo208__00305	isdG	lmo0484	NA	Heme-degrading monooxygenase IsdG	General function prediction only	4.55	1.07e-27	U+	-2.91	1.17e-11	D-	0.264	0.622	~	1.37	0.000613	U+	904	DE4
lmo208__00306	lmo0485	lmo0485	NA	Lmo0485 protein	Energy production and conversion	3.54	1.56e-14	U+	-4.19	1.57e-18	D-	0.343	0.594	~	-0.988	0.0163	d	960	DE4
lmo208__00307	rpmF1	lmo0486	NA	Large ribosomal subunit protein bL32A	Translation	2.09	1.81e-14	U+	-1.03	0.000609	D-	-0.214	0.584	~	1.27	2.77e-06	U+	698	DE2
lmo208__00308	lmo0487	lmo0487	NA	Lmo0487 protein	Nucleotide transport and metabolism	1.22	3.29e-13	U+	-0.132	0.359	~	0.0631	0.685	~	1.02	9.33e-10	U+	734	DE2
lmo208__00309	lmo0488	lmo0488	NA	Lmo0488 protein	Transcription	0.0947	0.219	~	0.0454	0.539	~	0.0118	0.749	~	0.128	0.213	~	NA	NA
lmo208__00310	lmo0489	lmo0489	NA	Lmo0489 protein	Energy production and conversion / General function prediction only /	0.969	0.000256	u	-0.123	0.466	~	0.0168	0.746	~	0.829	0.00161	u	NA	NA
lmo208__00311	aroE	lmo0490	Operon_084	Shikimate dehydrogenase (NADP(+))	Amino acid transport and metabolism	0.466	0.0417	~	0.686	0.0383	u	-0.534	0.246	~	1.69	8.22e-09	U+	893	DE2
lmo208__00312	aroD	lmo0491	Operon_084	3-dehydroquinate dehydratase	Amino acid transport and metabolism	0.207	0.141	~	0.574	0.0569	~	-0.287	0.49	~	1.07	3.89e-05	U+	892	DE2
lmo208__00313	lmo0492	lmo0492	NA	Lmo0492 protein	Transcription	0.754	6.7e-07	u	-0.453	0.00934	~	-0.181	0.459	~	0.483	0.00109	~	NA	NA
lmo208__00314	lmo0493	lmo0493	NA	Lmo0493 protein	General function prediction only	-1.21	2.48e-22	D-	-0.333	0.0344	~	-0.0106	0.741	~	-1.53	2.56e-32	D-	421	DE1
lmo208__00315	lmo0494	lmo0494	NA	Lmo0494 protein	Amino acid transport and metabolism	-0.0691	0.212	~	0.236	0.216	~	-0.191	0.498	~	0.358	0.0222	~	NA	NA
lmo208__00316	lmo0495	lmo0495	NA	Lmo0495 protein	Carbohydrate transport and metabolism / Amino acid transport and metabolism / General function prediction only /	1.5	4.45e-37	U+	-0.712	1.99e-09	d	-0.0101	0.743	~	0.801	2.14e-11	u	655	DE2
lmo208__00317	lmo0496	lmo0496	NA	hypothetical protein	Function unknown	0.6	0.019	u	-0.5	0.137	~	0.443	0.357	~	-0.343	0.0979	~	NA	NA
lmo208__00318	lmo0497	lmo0497	NA	Lmo0497 protein	Cell wall/membrane biogenesis	0.465	5.91e-05	~	-0.173	0.183	~	-0.148	0.44	~	0.439	0.000172	~	NA	NA
lmo208__00319	lmo0498	lmo0498	NA	Lmo0498 protein	Carbohydrate transport and metabolism	NA	NA	NA	NA	NA	NA	NA	NA	NA	NA	NA	NA	NA	NA
lmo208__00320	lmo0499	lmo0499	NA	Lmo0499 protein	Carbohydrate transport and metabolism	NA	NA	NA	NA	NA	NA	NA	NA	NA	NA	NA	NA	NA	NA
lmo208__00321	lmo0500	lmo0500	NA	Lmo0500 protein	Carbohydrate transport and metabolism	1.22	0.0404	U+	0.0252	0.567	~	1.13	0.344	~	0.106	0.271	~	486	DE34
lmo208__00322	lmo0501	lmo0501	Operon_085	Lmo0501 protein	Transcription / Carbohydrate transport and metabolism / Signal transduction mechanisms /	-0.313	0.0999	~	0.144	0.458	~	0.222	0.585	~	-0.39	0.0709	~	NA	NA
lmo208__00323	lmo0502	lmo0502	Operon_085	Lmo0502 protein	Cell wall/membrane biogenesis	-1.21	0.0139	D-	0.59	0.298	~	0.524	0.487	~	-1.14	0.0124	D-	86	DE11
lmo208__00324	lmo0503	lmo0503	Operon_085	Lmo0503 protein	Carbohydrate transport and metabolism; Signal transduction mechanisms;	-1.7	0.0108	D-	0.763	0.311	~	0.0693	0.738	~	-1	0.0588	~	200	DE1
lmo208__00325	lmo0504	lmo0504	Operon_085	Lmo0504 protein	Not in COGs	-0.956	0.0584	~	0.493	0.392	~	0.369	0.625	~	-0.832	0.0733	~	NA	NA
lmo208__00326	rpe	lmo0505	Operon_085	Ribulose-phosphate 3-epimerase	Carbohydrate transport and metabolism	-0.619	0.115	~	0.092	0.546	~	0.0235	0.75	~	-0.551	0.142	~	NA	NA
lmo208__00327	lmo0506	lmo0506	Operon_085	Lmo0506 protein	Amino acid transport and metabolism / General function prediction only /	-0.308	0.172	~	0.0403	0.559	~	0.395	0.573	~	-0.663	0.0714	~	NA	NA
lmo208__00328	lmo0507	lmo0507	Operon_085	Lmo0507 protein	Carbohydrate transport and metabolism	NA	NA	NA	NA	NA	NA	NA	NA	NA	NA	NA	NA	NA	NA
lmo208__00329	lmo0508	lmo0508	Operon_085	Lmo0508 protein	Carbohydrate transport and metabolism	-1	0.00895	D-	0.324	0.384	~	0.269	0.611	~	-0.949	0.0116	d	85	DE11
lmo208__00330	prs2	lmo0509	NA	Putative ribose-phosphate pyrophosphokinase 2	Amino acid transport and metabolism / Nucleotide transport and metabolism /	0.362	0.0142	~	0.0166	0.555	~	-0.0314	0.725	~	0.41	0.00843	~	NA	NA
lmo208__00331	lmo0510	lmo0510	NA	Lmo0510 protein	Not in COGs	-0.968	7.93e-07	d	0.151	0.383	~	0.0381	0.721	~	-0.854	1.04e-05	d	NA	NA
lmo208__00332	lmo0511	lmo0511	NA	Lmo0511 protein	Nucleotide transport and metabolism	0.537	0.000113	~	0.00484	0.568	~	0.0275	0.724	~	0.515	0.000229	~	NA	NA
lmo208__00333	lmo0512	lmo0512	NA	Lmo0512 protein	Not in COGs	0.123	0.0998	~	0.128	0.27	~	0.0538	0.665	~	0.197	0.0389	~	NA	NA
lmo208__00334	lmo0513	lmo0513	NA	Lmo0513 protein	Transcription	-0.0023	0.275	~	0.12	0.285	~	-0.143	0.436	~	0.261	0.0118	~	NA	NA
lmo208__00335	lmo0514	lmo0514	NA	Lmo0514 protein	Not in COGs	-0.838	0.00602	d	-0.352	0.288	~	-0.657	0.208	~	-0.532	0.0498	~	NA	NA
lmo208__00336	lmo0515	lmo0515	NA	Lmo0515 protein	Signal transduction mechanisms	1.47	0.00515	U+	0.583	0.294	~	0.857	0.355	~	1.2	0.0185	U+	507	DE3
lmo208__00337	lmo0516	lmo0516	NA	Lmo0516 protein	Cell wall/membrane biogenesis	-1.09	1.67e-10	D-	0.445	0.0239	~	0.0175	0.739	~	-0.659	6.61e-05	d	177	DE1
lmo208__00338	lmo0517	lmo0517	NA	Lmo0517 protein	Carbohydrate transport and metabolism	-0.532	0.0507	~	0.155	0.474	~	-0.227	0.615	~	-0.15	0.222	~	NA	NA
lmo208__00339	lmo0518	lmo0518	NA	Lmo0518 protein	Function unknown	1.54	1.99e-10	U+	-0.495	0.0625	~	-0.0156	0.746	~	1.06	1e-05	U+	630	DE2
lmo208__00340	lmrB	lmo0519	NA	Lincomycin resistance protein LmrB	Carbohydrate transport and metabolism / Amino acid transport and metabolism / Inorganic ion transport and metabolism / General function prediction only /	1.65	1.06e-12	U+	-0.401	0.124	~	-0.0411	0.726	~	1.3	2.54e-08	U+	628	DE2
lmo208__00341	lmo0520	lmo0520	NA	Lmo0520 protein	Transcription / Carbohydrate transport and metabolism /	0.156	0.171	~	-0.0647	0.519	~	0.489	0.213	~	-0.397	0.0492	~	NA	NA
lmo208__00342	lmo0521	lmo0521	NA	Lmo0521 protein	Carbohydrate transport and metabolism	-0.0153	0.265	~	-0.379	0.0786	~	0.244	0.417	~	-0.638	0.000475	d	NA	NA
lmo208__00343	lmo0522	lmo0522	NA	Lmo0522 protein	Transcription	0.699	8.32e-09	u	-0.288	0.0352	~	0.0212	0.727	~	0.39	0.000877	~	NA	NA
lmo208__00344	lmo0523	lmo0523	NA	Lmo0523 protein	Not in COGs	-0.113	0.198	~	-0.147	0.424	~	-0.291	0.454	~	0.0306	0.278	~	NA	NA
lmo208__00345	lmo0524	lmo0524	NA	Lmo0524 protein	Inorganic ion transport and metabolism	1	0.00833	U+	0.42	0.301	~	0.718	0.289	~	0.705	0.0424	u	497	DE3
lmo208__00346	lmo0525	lmo0525	NA	Lmo0525 protein	Function unknown	2.41	2.61e-122	U+	0.0651	0.403	~	-0.0897	0.568	~	2.56	2.47e-140	U+	822	DE2
lmo208__00347	lmo0526	lmo0526	NA	Lmo0526 protein	Transcription	-0.225	0.0485	~	0.0275	0.535	~	-0.23	0.328	~	0.0329	0.26	~	NA	NA
lmo208__00348	pssA	lmo0527	Operon_086	Transmembrane protein required for biosynthesis of cell‐bound EPS responsible for cell aggregation	Not in COGs	-0.0154	0.259	~	0.207	0.158	~	-0.0359	0.708	~	0.228	0.0374	~	NA	NA
lmo208__00349	pssB	lmo0528	Operon_086	Putative deacetylase, required for biosynthesis of cell‐bound EPS responsible for cell aggregation	Function unknown	-0.353	0.016	~	0.239	0.195	~	0.0139	0.743	~	-0.127	0.161	~	NA	NA
lmo208__00350	pssC	lmo0529	Operon_086	Putative glycosyltransferase, required for biosynthesis of cell‐bound EPS responsible for cell aggregation	Cell wall/membrane biogenesis	-0.352	0.00667	~	0.348	0.0351	~	0.0626	0.67	~	-0.0669	0.214	~	NA	NA
lmo208__00351	pssD	lmo0530	Operon_086	Cellulose synthase, subunit B, required for biosynthesis of cell‐bound EPS responsible for cell aggregation	Not in COGs	-0.454	1.85e-05	~	0.301	0.0157	~	-0.0642	0.631	~	-0.0895	0.147	~	NA	NA
lmo208__00352	pssE	lmo0531	Operon_086	c‐di‐GMP receptor, required for biosynthesis of cell‐bound EPS responsible for cell aggregation	Signal transduction mechanisms	-0.456	8.36e-05	~	0.332	0.0156	~	0.0705	0.63	~	-0.195	0.0436	~	NA	NA
lmo208__00353	lmo0532	lmo0532	NA	Lmo0532 protein	Secondary metabolites biosynthesis, transport and catabolism / General function prediction only /	0.676	8.82e-07	u	0.301	0.0514	~	-0.0888	0.623	~	1.07	1.86e-14	U+	837	DE2
lmo208__00354	lmo0533	lmo0533	Operon_087	hypothetical protein	Signal transduction mechanisms	0.347	0.0289	~	0.643	0.00277	u	-0.424	0.157	~	1.41	3.86e-13	U+	883	DE2
lmo208__00355	lmo0534	lmo0534	Operon_087	hypothetical protein	Function unknown	0.355	0.0121	~	0.568	0.00169	~	-0.243	0.349	~	1.17	7.58e-13	U+	881	DE2
lmo208__00356	lmo0535	lmo0535	NA	Lmo0535 protein	Transcription	0.603	5.06e-05	u	-0.499	0.00399	~	-0.0411	0.708	~	0.145	0.128	~	NA	NA
lmo208__00357	lmo0536	lmo0536	NA	Lmo0536 protein	Carbohydrate transport and metabolism	0.774	0.00119	u	-0.115	0.465	~	-0.154	0.629	~	0.813	0.000889	u	NA	NA
lmo208__00358	lmo0537	lmo0537	Operon_088	Lmo0537 protein	Amino acid transport and metabolism	0.794	2.27e-06	u	-0.299	0.119	~	-0.0328	0.723	~	0.528	0.00122	~	NA	NA
lmo208__00359	lmo0538	lmo0538	Operon_088	Lmo0538 protein	General function prediction only	0.907	6.21e-06	u	-0.346	0.13	~	-0.159	0.586	~	0.72	0.000306	u	NA	NA
lmo208__00360	lacD	lmo0539	NA	Tagatose 1,6-diphosphate aldolase	Carbohydrate transport and metabolism	1.96	6.38e-06	U+	0.3	0.399	~	1.45	0.0248	U+	0.803	0.0313	u	534	DE3
lmo208__00361	lmo0540	lmo0540	NA	Lmo0540 protein	Defense/virulence mechanisms	1.19	3.09e-42	U+	-0.904	3.64e-24	d	-0.33	0.00908	~	0.615	2.92e-12	u	909	DE4
lmo208__00362	lmo0541	lmo0541	NA	ABC transporter substrate-binding protein	Inorganic ion transport and metabolism	5.43	2.05e-38	U+	-4.43	1.85e-25	D-	0.518	0.438	~	0.478	0.0974	~	906	DE4
lmo208__00363	lmo0542	lmo0542	NA	PTS sorbitol transporter subunit IIA	Carbohydrate transport and metabolism	NA	NA	NA	NA	NA	NA	NA	NA	NA	NA	NA	NA	NA	NA
lmo208__00364	lmo0543	lmo0543	NA	PTS sorbitol transporter subunit IIB	Carbohydrate transport and metabolism	0.465	0.185	~	-0.668	0.372	~	-0.0236	0.751	~	-0.18	0.264	~	NA	NA
lmo208__00365	lmo0544	lmo0544	NA	PTS sorbitol transporter subunit IIC	Carbohydrate transport and metabolism	NA	NA	NA	NA	NA	NA	NA	NA	NA	NA	NA	NA	NA	NA
lmo208__00366	lmo0545	lmo0545	NA	Lmo0545 protein	Transcription	NA	NA	NA	NA	NA	NA	NA	NA	NA	NA	NA	NA	NA	NA
lmo208__00367	lmo0546	lmo0546	NA	Lmo0546 protein	Amino acid transport and metabolism	0.00761	0.276	~	-1.11	0.0285	D-	0.0926	0.717	~	-1.2	0.00371	D-	72	DE29
lmo208__00368	lmo0547	lmo0547	NA	Lmo0547 protein	Transcription	0.127	0.161	~	0.312	0.139	~	0.199	0.501	~	0.24	0.0806	~	NA	NA
lmo208__00369	lmo0548	lmo0548	NA	Lmo0548 protein	Signal transduction mechanisms	NA	NA	NA	NA	NA	NA	NA	NA	NA	NA	NA	NA	NA	NA
lmo208__00370	lmo0549	lmo0549	NA	Lmo0549 protein	Function unknown	-0.412	0.133	~	-0.199	0.485	~	0.017	0.75	~	-0.628	0.0827	~	NA	NA
lmo208__00371	lmo0550	lmo0550	NA	Pepdidoglycan bound protein (LPXTG motif)	Not in COGs	NA	NA	NA	NA	NA	NA	NA	NA	NA	NA	NA	NA	NA	NA
lmo208__00372	lmo0551	lmo0551	NA	Lmo0551 protein	Not in COGs	0.331	0.0939	~	-0.0837	0.511	~	0.38	0.425	~	-0.133	0.216	~	NA	NA
lmo208__00373	lmo0552	lmo0552	NA	Lmo0552 protein	Not in COGs	-0.151	0.202	~	-0.507	0.195	~	0.303	0.542	~	-0.961	0.00332	d	NA	NA
lmo208__00374	lmo0553	lmo0553	NA	Lmo0553 protein	General function prediction only	1.3	3.19e-14	U+	-0.345	0.0756	~	-0.0605	0.69	~	1.01	3.33e-09	U+	749	DE2
lmo208__00375	lmo0554	lmo0554	Operon_089	Lmo0554 protein	Energy production and conversion	0.491	0.137	~	1.17	0.0907	~	1.77	0.046	U+	-0.111	0.267	~	474	DE19
lmo208__00376	lmo0555	lmo0555	Operon_089	Lmo0555 protein	Amino acid transport and metabolism	-0.947	0.0156	d	0.864	0.0946	~	0.897	0.2	~	-0.98	0.0153	d	NA	NA
lmo208__00377	lmo0556	lmo0556	Operon_090	Lmo0556 protein	Carbohydrate transport and metabolism	0.932	6.09e-10	u	0.177	0.244	~	0.0352	0.716	~	1.07	1.21e-12	U+	838	DE2
lmo208__00378	lmo0557	lmo0557	Operon_090	Lmo0557 protein	Carbohydrate transport and metabolism	0.66	1.67e-08	u	0.142	0.236	~	-0.189	0.323	~	0.991	7.07e-17	u	NA	NA
lmo208__00379	lmo0558	lmo0558	NA	Lmo0558 protein	Carbohydrate transport and metabolism	0.682	4.98e-08	u	0.0721	0.431	~	-0.143	0.473	~	0.896	1.73e-12	u	NA	NA
lmo208__00380	lmo0559	lmo0559	NA	Putative membrane protein	Inorganic ion transport and metabolism	-0.417	0.00345	~	-0.206	0.216	~	-0.264	0.283	~	-0.36	0.011	~	NA	NA
lmo208__00381	lmo0560	lmo0560	NA	Glutamate dehydrogenase	Amino acid transport and metabolism	-0.456	0.0106	~	0.568	0.0139	~	0.153	0.59	~	-0.0412	0.264	~	NA	NA
lmo208__00382	hisE	lmo0561	Operon_091	Phosphoribosyl-ATP pyrophosphatase	Amino acid transport and metabolism	1.85	1.51e-10	U+	-0.508	0.0899	~	-0.207	0.616	~	1.55	1.25e-07	U+	756	DE2
lmo208__00383	hisI	lmo0562	Operon_091	Phosphoribosyl-AMP cyclohydrolase	Amino acid transport and metabolism	1.56	4.99e-07	U+	-0.306	0.282	~	-0.171	0.653	~	1.43	5.43e-06	U+	738	DE2
lmo208__00384	hisF	lmo0563	Operon_091	Imidazole glycerol phosphate synthase subunit HisF	Amino acid transport and metabolism	1.77	1.61e-09	U+	-0.423	0.172	~	0.0138	0.749	~	1.33	4.76e-06	U+	624	DE2
lmo208__00385	hisA	lmo0564	Operon_091	1-(5-phosphoribosyl)-5-[(5-phosphoribosylamino)methylideneamino] imidazole-4-carboxamide isomerase	Amino acid transport and metabolism	1.65	5.57e-08	U+	-0.311	0.278	~	-0.0668	0.72	~	1.41	3.61e-06	U+	733	DE2
lmo208__00386	hisH	lmo0565	Operon_091	Imidazole glycerol phosphate synthase subunit HisH	Amino acid transport and metabolism	1.52	1.59e-08	U+	-0.423	0.136	~	-0.217	0.592	~	1.32	1.44e-06	U+	755	DE2
lmo208__00387	hisB	lmo0566	Operon_091	Imidazoleglycerol-phosphate dehydratase	Amino acid transport and metabolism	1.43	4.72e-07	U+	-0.268	0.295	~	-0.0233	0.744	~	1.18	2.6e-05	U+	753	DE2
lmo208__00388	hisD	lmo0567	Operon_091	Histidinol dehydrogenase	Amino acid transport and metabolism	1.27	6.53e-06	U+	-0.403	0.187	~	-0.167	0.638	~	1.03	0.000242	U+	626	DE2
lmo208__00389	hisG	lmo0568	Operon_091	ATP phosphoribosyltransferase	Amino acid transport and metabolism	1.41	2.83e-07	U+	-0.25	0.304	~	0.24	0.572	~	0.922	0.000437	u	625	DE2
lmo208__00390	hisZ	lmo0569	Operon_091	ATP phosphoribosyltransferase regulatory subunit	Amino acid transport and metabolism	1.29	1.43e-15	U+	-0.159	0.276	~	0.164	0.529	~	0.968	9.03e-10	u	633	DE2
lmo208__00391	hisJ	lmo0570	NA	Histidinol-phosphatase	Amino acid transport and metabolism / General function prediction only /	0.661	0.000132	u	-0.14	0.365	~	-0.182	0.519	~	0.703	6.93e-05	u	NA	NA
lmo208__00392	lmo0571	lmo0571	NA	Lmo0571 protein	Replication, recombination and repair	-1.12	0.000102	D-	0.279	0.326	~	-0.0375	0.734	~	-0.8	0.00353	d	131	DE1
lmo208__00393	lmo0572	lmo0572	NA	Lmo0572 protein	Not in COGs	0.515	0.000286	~	-0.193	0.219	~	-0.294	0.206	~	0.616	2.85e-05	u	NA	NA
lmo208__00394	lmo0573	lmo0573	NA	Lmo0573 protein	General function prediction only	-1.58	0.000301	D-	1.42	0.00606	U+	-0.578	0.428	~	0.425	0.129	~	1066	DE15
lmo208__00395	lmo0574	lmo0574	Operon_092	Lmo0574 protein	Carbohydrate transport and metabolism	0.104	0.156	~	0.269	0.108	~	-0.018	0.736	~	0.391	0.00458	~	NA	NA
lmo208__00396	lmo0575	lmo0575	Operon_092	Lmo0575 protein	Transcription	-0.0858	0.122	~	0.193	0.0743	~	-0.205	0.158	~	0.312	0.000658	~	NA	NA
lmo208__00397	lmo0576	lmo0576	NA	Lmo0576 protein	Not in COGs	-2.61	1.37e-14	D-	0.266	0.372	~	0.0953	0.703	~	-2.44	6.49e-13	D-	405	DE1
lmo208__00398	lmo0577	lmo0577	Operon_093	Lmo0577 protein	Function unknown	0.105	0.182	~	-0.0321	0.539	~	0.143	0.591	~	-0.0698	0.233	~	NA	NA
lmo208__00399	lmo0578	lmo0578	Operon_093	hypothetical protein	Function unknown	0.425	0.0222	~	-0.0225	0.554	~	0.188	0.565	~	0.215	0.122	~	NA	NA
lmo208__00400	lmo0579	lmo0579	Operon_094	Lmo0579 protein	Function unknown	0.573	0.058	~	0.442	0.268	~	0.546	0.4	~	0.469	0.0936	~	NA	NA
lmo208__00401	lmo0580	lmo0580	Operon_094	Lmo0580 protein	General function prediction only	0.308	0.135	~	0.481	0.222	~	0.398	0.496	~	0.39	0.111	~	NA	NA
lmo208__00402	lmo0581	lmo0581	NA	Lmo0581 protein	General function prediction only	0.998	6.76e-08	u	-0.384	0.071	~	-0.388	0.176	~	1	8.17e-08	U+	690	DE2
lmo208__00403	iap	lmo0582	NA	putative endopeptidase p60	Cell wall/membrane biogenesis	0.498	0.000129	~	-0.408	0.0078	~	-0.107	0.582	~	0.196	0.0604	~	NA	NA
lmo208__00404	secA2	lmo0583	NA	Protein translocase subunit SecA2	Intracellular trafficking and secretion	0.698	2.32e-05	u	-0.553	0.00388	~	-0.0525	0.7	~	0.198	0.0947	~	NA	NA
lmo208__00405	lmo0584	lmo0584	NA	Lmo0584 protein	General function prediction only	0.776	0.0148	u	0.0982	0.516	~	0.227	0.625	~	0.648	0.0349	u	NA	NA
lmo208__00406	lmo0585	lmo0585	NA	Putative secreted protein	Not in COGs	-0.362	0.0799	~	0.179	0.426	~	-0.337	0.474	~	0.153	0.206	~	NA	NA
lmo208__00407	lmo0586	lmo0586	NA	Lmo0586 protein	Not in COGs	-0.71	0.0231	d	0.161	0.475	~	-0.134	0.686	~	-0.415	0.1	~	NA	NA
lmo208__00408	lmo0587	lmo0587	NA	Putative secreted protein	Not in COGs	-1.17	3.25e-05	D-	0.188	0.415	~	0.222	0.577	~	-1.2	1.96e-05	D-	270	DE1
lmo208__00409	lmo0588	lmo0588	NA	Lmo0588 protein	Replication, recombination and repair	0.0757	0.241	~	-0.24	0.39	~	0.125	0.686	~	-0.289	0.142	~	NA	NA
lmo208__00410	lmo0589	lmo0589	Operon_095	Lmo0589 protein	Function unknown	1.82	0.0111	U+	0.942	0.252	~	2.13	0.0807	~	0.638	0.153	~	501	DE3
lmo208__00411	lmo0590	lmo0590	Operon_095	DegV family protein	General function prediction only / Function unknown /	1.38	0.0481	U+	0.793	0.336	~	2.01	0.144	~	0.163	0.268	~	500	DE3
lmo208__00412	lmo0591	lmo0591	Operon_095	Lmo0591 protein	Function unknown	1	0.0672	~	0.313	0.477	~	1.64	0.156	~	-0.321	0.222	~	NA	NA
lmo208__00413	lmo0592	lmo0592	NA	Lmo0592 protein	Not in COGs	2.26	5.79e-34	U+	-0.353	0.0885	~	0.661	0.0148	u	1.25	1.54e-11	U+	636	DE2
lmo208__00414	lmo0593	lmo0593	NA	Lmo0593 protein	Inorganic ion transport and metabolism	-1.58	1.94e-30	D-	0.705	2.09e-06	u	-0.453	0.0239	~	-0.424	0.00125	~	167	DE1
lmo208__00415	metXA	lmo0594	Operon_096	Homoserine O-acetyltransferase	Amino acid transport and metabolism	2.11	5.38e-44	U+	-0.21	0.172	~	0.0685	0.672	~	1.83	3.78e-34	U+	782	DE2
lmo208__00416	lmo0595	lmo0595	Operon_096	Lmo0595 protein	Amino acid transport and metabolism	2.27	2.15e-55	U+	-0.137	0.283	~	0.0123	0.743	~	2.12	1e-49	U+	781	DE2
lmo208__00417	lmo0596	lmo0596	NA	Lmo0596 protein	Function unknown	2.6	3.76e-07	U+	1.03	0.0788	~	1.77	0.0196	U+	1.87	0.000211	U+	529	DE3
lmo208__00418	na	na	NA	hypothetical protein	NA	-0.504	0.00183	~	-0.538	0.00952	~	-0.065	0.683	~	-0.977	5.03e-08	d	NA	NA
lmo208__00419	lmo0597	lmo0597	NA	Lmo0597 protein	Signal transduction mechanisms	1.43	3.36e-08	U+	-0.551	0.0642	~	-0.036	0.733	~	0.913	0.000313	u	627	DE2
lmo208__00420	lmo0597a	lmo0597a	NA	Biotin transporter BioY2	NA	0.311	0.0678	~	0.157	0.403	~	-0.545	0.133	~	1.01	1.6e-05	U+	873	DE2
lmo208__00421	lmo0599	lmo0599	Operon_098	Lmo0599 protein	Transcription	0.795	0.00764	u	-0.408	0.236	~	-0.487	0.363	~	0.873	0.00499	u	NA	NA
lmo208__00422	lmo0600	lmo0600	Operon_098	Lmo0600 protein	Function unknown	0.752	0.00371	u	-0.316	0.264	~	-0.593	0.174	~	1.03	0.000204	U+	692	DE2
lmo208__00423	lmo0601	lmo0601	Operon_098	Lmo0601 protein	Function unknown	0.976	4.57e-05	u	-0.336	0.204	~	-0.439	0.262	~	1.08	1.05e-05	U+	691	DE2
lmo208__00424	lmo0602	lmo0602	NA	Lmo0602 protein	Transcription / General function prediction only /	1.88	0.000187	U+	0.63	0.241	~	1.49	0.0532	~	1.02	0.0236	U+	531	DE3
lmo208__00425	lmo0603	lmo0603	NA	Lmo0603 protein	Not in COGs	0.109	0.127	~	0.214	0.126	~	-0.221	0.267	~	0.545	1.12e-05	~	NA	NA
lmo208__00426	lmo0604	lmo0604	NA	Lmo0604 protein	Not in COGs	0.383	0.0561	~	-0.407	0.167	~	0.0445	0.728	~	-0.0686	0.254	~	NA	NA
lmo208__00427	lmo0605	lmo0605	NA	Lmo0605 protein	Defense/virulence mechanisms	0.271	0.0104	~	0.255	0.0611	~	-0.227	0.229	~	0.752	4.13e-10	u	NA	NA
lmo208__00428	lmo0606	lmo0606	Operon_099	MarR family transcriptional regulator	Transcription	-0.164	0.16	~	0.262	0.276	~	0.67	0.0607	~	-0.571	0.00934	~	NA	NA
lmo208__00429	lmo0607	lmo0607	Operon_099	ABC transporter ATP-binding protein	Defense/virulence mechanisms	-0.286	0.0816	~	0.371	0.162	~	0.697	0.0461	u	-0.612	0.00567	d	NA	NA
lmo208__00430	lmo0608	lmo0608	Operon_099	ABC transporter ATP-binding protein	Defense/virulence mechanisms	-0.464	0.00951	~	0.283	0.196	~	0.633	0.0311	u	-0.814	4.09e-05	d	NA	NA
lmo208__00431	lmo0609	lmo0609	NA	Lmo0609 protein	Inorganic ion transport and metabolism	0.0549	0.234	~	-0.0824	0.484	~	-0.0552	0.71	~	0.0277	0.277	~	NA	NA
lmo208__00432	lmo0610	lmo0610	NA	Lmo0610 protein	General function prediction only / Function unknown /	3.18	0.000148	U+	0.729	0.348	~	2.09	0.114	~	1.82	0.0176	U+	540	DE3
lmo208__00433	azoR1	lmo0611	NA	FMN-dependent NADH:quinone oxidoreductase 1	Lipid transport and metabolism	-0.361	0.017	~	0.343	0.0878	~	-0.184	0.502	~	0.166	0.127	~	NA	NA
lmo208__00434	lmo0612	lmo0612	Operon_100	Lmo0612 protein	Transcription	-0.909	0.00122	d	0.283	0.318	~	0.296	0.515	~	-0.922	0.00115	d	NA	NA
lmo208__00435	lmo0613	lmo0613	Operon_100	Lmo0613 protein	Energy production and conversion / General function prediction only /	-0.854	0.000159	d	0.337	0.19	~	0.349	0.347	~	-0.866	0.000149	d	NA	NA
lmo208__00436	lmo0614	lmo0614	NA	Lmo0614 protein	Transcription / General function prediction only /	-1.16	3.52e-10	D-	0.0623	0.499	~	-0.157	0.559	~	-0.936	3.69e-07	d	278	DE1
lmo208__00437	lmo0615	lmo0615	NA	Lmo0615 protein	Not in COGs	-0.759	0.0185	d	0.836	0.053	~	0.115	0.699	~	-0.0382	0.281	~	NA	NA
lmo208__00438	lmo0616	lmo0616	NA	hypothetical protein	Energy production and conversion	-1.2	1.06e-10	D-	0.0816	0.472	~	0.0117	0.746	~	-1.13	1.46e-09	D-	404	DE1
lmo208__00439	lmo0617	lmo0617	NA	Lmo0617 protein	Not in COGs	1.06	0.000169	U+	0.591	0.0582	~	-0.463	0.355	~	2.11	1.05e-12	U+	828	DE2
lmo208__00440	lmo0618	lmo0618	NA	Lmo0618 protein	General function prediction only / Signal transduction mechanisms / Transcription / Replication, recombination and repair /	0.403	4.96e-05	~	0.0525	0.447	~	-0.195	0.228	~	0.65	2.7e-10	u	NA	NA
lmo208__00441	lmo0619	lmo0619	NA	Lmo0619 protein	Energy production and conversion	-0.686	0.000651	d	0.506	0.0393	~	-0.402	0.203	~	0.222	0.107	~	NA	NA
lmo208__00442	lmo0620	lmo0620	NA	Lmo0620 protein	General function prediction only	-0.172	0.0722	~	0.0736	0.44	~	0.0078	0.747	~	-0.107	0.153	~	NA	NA
lmo208__00443	lmo0621	lmo0621	NA	putative membrane transporter protein	General function prediction only	1.29	5.3e-13	U+	-0.075	0.468	~	-0.0715	0.683	~	1.29	6.06e-13	U+	746	DE2
lmo208__00444	lmo0622	lmo0622	Operon_101	Lmo0622 protein	Not in COGs	1.24	5.76e-08	U+	-0.232	0.281	~	-0.162	0.611	~	1.17	3.89e-07	U+	731	DE2
lmo208__00445	lmo0623	lmo0623	Operon_101	Lmo0623 protein	Not in COGs	1.27	1.63e-08	U+	0.108	0.443	~	-0.0162	0.745	~	1.4	3.31e-10	U+	824	DE2
lmo208__00446	lmo0624	lmo0624	Operon_102	Lmo0624 protein	Transcription / General function prediction only /	1.89	5.57e-18	U+	-0.0972	0.467	~	-0.0963	0.67	~	1.89	8.8e-18	U+	742	DE2
lmo208__00447	lmo0625	lmo0625	Operon_102	Lmo0625 protein	Amino acid transport and metabolism	1.99	3.35e-17	U+	-0.113	0.458	~	-0.067	0.705	~	1.94	2.52e-16	U+	744	DE2
lmo208__00448	lmo0626	lmo0626	NA	Lmo0626 protein	Not in COGs	-0.594	0.0143	d	-0.0268	0.555	~	0.262	0.538	~	-0.883	0.001	d	NA	NA
lmo208__00449	lmo0627	lmo0627	NA	Peptidoglycan bound protein (LPXTG motif) similar to adhesin	Not in COGs	0.101	0.178	~	-0.222	0.231	~	-0.0532	0.702	~	-0.0676	0.231	~	NA	NA
lmo208__00450	lmo0628	lmo0628	Operon_103	Lmo0628 protein	Not in COGs	1.99	0.015	U+	1.47	0.143	~	2.5	0.074	~	0.956	0.108	~	498	DE3
lmo208__00451	lmo0629	lmo0629	Operon_103	Lmo0629 protein	Secondary metabolites biosynthesis, transport and catabolism	1.61	1.08e-08	U+	0.03	0.552	~	0.509	0.259	~	1.13	3.96e-05	U+	600	DE2
lmo208__00452	lmo0630	lmo0630	NA	Lmo0630 protein	Transcription / Carbohydrate transport and metabolism / Signal transduction mechanisms /	0.335	0.12	~	0.429	0.236	~	-0.205	0.643	~	0.968	0.00392	u	NA	NA
lmo208__00453	lmo0631	lmo0631	NA	PTS fructose transporter subunit IIA	Carbohydrate transport and metabolism; Signal transduction mechanisms;	NA	NA	NA	NA	NA	NA	NA	NA	NA	NA	NA	NA	NA	NA
lmo208__00454	lmo0632	lmo0632	NA	Lmo0632 protein	Carbohydrate transport and metabolism	0.573	0.0902	~	0.233	0.455	~	-0.00878	0.753	~	0.814	0.0422	u	NA	NA
lmo208__00455	lmo0633	lmo0633	NA	PTS fructose transporter subunit IIB	Carbohydrate transport and metabolism	NA	NA	NA	NA	NA	NA	NA	NA	NA	NA	NA	NA	NA	NA
lmo208__00456	lmo0634	lmo0634	NA	Lmo0634 protein	Carbohydrate transport and metabolism	-0.664	0.0297	d	0.993	0.0169	u	-0.137	0.682	~	0.466	0.0703	~	NA	NA
lmo208__00457	lmo0635	lmo0635	NA	Lmo0635 protein	General function prediction only	0.339	0.0282	~	0.443	0.0366	~	-0.0994	0.648	~	0.881	1.97e-06	u	NA	NA
lmo208__00458	lmo0636	lmo0636	Operon_104	Lmo0636 protein	Transcription	0.753	0.000521	u	0.201	0.313	~	0.167	0.602	~	0.788	0.000234	u	NA	NA
lmo208__00459	lmo0637	lmo0637	Operon_104	Lmo0637 protein	Secondary metabolites biosynthesis, transport and catabolism / General function prediction only /	0.445	0.0243	~	0.0822	0.492	~	0.196	0.572	~	0.331	0.0632	~	NA	NA
lmo208__00460	na	NA	NA	tRNA-Ser(cga)	NA	-1.21	0.00973	D-	0.548	0.301	~	0.0778	0.727	~	-0.742	0.054	~	458	DE1
lmo208__00461	na	NA	NA	hypothetical protein	NA	-0.155	0.233	~	-0.0285	0.565	~	0.138	0.713	~	-0.322	0.195	~	NA	NA
lmo208__00462	na	NA	NA	Glutamyl endopeptidase	NA	0.225	0.14	~	0.4	0.175	~	0.278	0.523	~	0.348	0.0764	~	NA	NA
lmo208__00463	NA	NA	NA	Membrane lipoprotein lipid attachment site containing protein	Not in COGs	0.0248	0.268	~	0.0677	0.538	~	-0.15	0.684	~	0.243	0.185	~	NA	NA
lmo208__00464	lmo0639	lmo0639	NA	Lmo0639 protein	Not in COGs	-0.614	0.000115	d	-0.353	0.071	~	0.0366	0.716	~	-1	2.5e-09	D-	288	DE1
lmo208__00465	lmo0640	lmo0640	NA	Lmo0640 protein	General function prediction only	2.06	3.39e-73	U+	-0.513	2.97e-05	~	-0.0495	0.672	~	1.59	3.8e-44	U+	644	DE2
lmo208__00466	cadA	lmo0641	NA	Heavy metal-transporting ATPase	Inorganic ion transport and metabolism	-0.683	0.0818	~	1.94	0.0028	U+	-0.208	0.688	~	1.46	0.00573	U+	1006	DE12
lmo208__00467	lmo0642	lmo0642	NA	Lmo0642 protein	Not in COGs	0.957	1.41e-06	u	1.1	2.26e-07	U+	0.163	0.577	~	1.9	5.98e-21	U+	876	DE2
lmo208__00468	fsa_like	lmo0643	NA	DHA Aldolase	Carbohydrate transport and metabolism	1.4	0.00564	U+	1.05	0.0583	~	0.479	0.571	~	1.97	7.92e-05	U+	885	DE2
lmo208__00469	lmo0644	lmo0644	NA	Lmo0644 protein	Cell wall/membrane biogenesis	0.297	0.0119	~	-0.948	2.25e-11	d	-0.0375	0.706	~	-0.614	4.67e-06	d	NA	NA
lmo208__00470	lmo0645	lmo0645	NA	Lmo0645 protein	Amino acid transport and metabolism	-2.04	9.41e-56	D-	-0.00263	0.571	~	-0.0727	0.636	~	-1.97	1.76e-51	D-	416	DE1
lmo208__00471	lmo0646	lmo0646	NA	Lmo0646 protein	General function prediction only	-1.13	4.61e-10	D-	-0.174	0.324	~	0.313	0.253	~	-1.62	1.89e-18	D-	286	DE1
lmo208__00472	lmo0647	lmo0647	NA	Lmo0647 protein	Not in COGs	1.54	0.000547	U+	-0.0359	0.559	~	0.568	0.448	~	0.94	0.0218	u	505	DE3
lmo208__00473	lmo0648	lmo0648	Operon_105	Lmo0648 protein	Inorganic ion transport and metabolism	1.22	0.00137	U+	-0.0585	0.544	~	0.779	0.216	~	0.378	0.129	~	536	DE3
lmo208__00474	lmo0649	lmo0649	Operon_105	Lmo0649 protein	Transcription	1.17	0.000226	U+	-0.122	0.489	~	0.811	0.105	~	0.236	0.166	~	535	DE3
lmo208__00475	lmo0650	lmo0650	Operon_105	Lmo0650 protein	Function unknown	0.74	0.00938	u	-0.168	0.446	~	0.642	0.194	~	-0.0708	0.26	~	NA	NA
lmo208__00476	lmo0651	lmo0651	Operon_105	Lmo0651 protein	Transcription	1.03	7.87e-17	U+	-0.146	0.243	~	0.176	0.376	~	0.71	8.6e-09	u	726	DE2
lmo208__00477	lmo0652	lmo0652	NA	Lmo0652 protein	Transcription / General function prediction only /	-0.229	0.146	~	0.629	0.0681	~	-0.06	0.722	~	0.46	0.0533	~	NA	NA
lmo208__00478	lmo0653	lmo0653	NA	Lmo0653 protein	Function unknown	0.739	0.000867	u	-0.0164	0.561	~	-0.058	0.713	~	0.781	0.000597	u	NA	NA
lmo208__00479	lmo0654	lmo0654	NA	Lmo0654 protein	Not in COGs	2.35	4.04e-07	U+	0.446	0.309	~	1.34	0.0523	~	1.46	0.00108	U+	527	DE3
lmo208__00480	lmo0655	lmo0655	NA	Lmo0655 protein	Signal transduction mechanisms	2.13	2.15e-05	U+	0.705	0.201	~	1.74	0.0211	U+	1.1	0.0156	U+	533	DE3
lmo208__00481	lmo0656	lmo0656	NA	Lmo0656 protein	Function unknown	0.492	0.00657	~	-0.138	0.396	~	0.147	0.597	~	0.207	0.114	~	NA	NA
lmo208__00482	lmo0657	lmo0657	Operon_106	Lmo0657 protein	Not in COGs	0.12	0.132	~	-0.154	0.278	~	0.154	0.492	~	-0.187	0.076	~	NA	NA
lmo208__00483	lmo0658	lmo0658	Operon_106	Lmo0658 protein	Replication, recombination and repair	0.141	0.085	~	-0.0318	0.516	~	0.44	0.0106	~	-0.331	0.00295	~	NA	NA
lmo208__00484	lmo0659	lmo0659	NA	Lmo0659 protein	Transcription	-0.974	4.68e-05	d	0.36	0.193	~	-0.322	0.388	~	-0.292	0.0895	~	NA	NA
lmo208__00485	lmo0660	lmo0660	NA	Lmo0660 protein	Replication, recombination and repair	-0.389	0.115	~	0.309	0.377	~	0.371	0.533	~	-0.452	0.0958	~	NA	NA
lmo208__00486	lmo0661	lmo0661	NA	Lmo0661 protein	Function unknown	2.49	4.84e-16	U+	0.656	0.0423	u	-0.0831	0.711	~	3.23	2.84e-26	U+	858	DE2
lmo208__00487	thiD	lmo0662	Operon_107	pyridoxal kinase	Coenzyme transport and metabolism	-0.132	0.0608	~	0.103	0.275	~	0.0413	0.671	~	-0.0703	0.163	~	NA	NA
lmo208__00488	lmo0663	lmo0663	Operon_107	Lmo0663 protein	General function prediction only	0.159	0.0174	~	0.0812	0.285	~	-0.121	0.334	~	0.361	3.18e-06	~	NA	NA
lmo208__00489	lmo0664	lmo0664	Operon_108	Lmo0664 protein	General function prediction only	1.4	2.69e-18	U+	-0.0549	0.494	~	0.139	0.561	~	1.2	6.01e-14	U+	640	DE2
lmo208__00490	lmo0665	lmo0665	Operon_108	Lmo0665 protein	Not in COGs	1.39	2.04e-12	U+	-0.101	0.442	~	0.244	0.446	~	1.04	7.77e-08	U+	639	DE2
lmo208__00491	lmo0666	lmo0666	Operon_108	Lmo0666 protein	Function unknown	1.25	7.41e-18	U+	-0.162	0.257	~	0.137	0.54	~	0.949	4.72e-11	u	638	DE2
lmo208__00492	lmo0667	lmo0667	NA	Lmo0667 protein	Defense/virulence mechanisms	0.352	0.0191	~	-0.127	0.387	~	0.116	0.615	~	0.11	0.184	~	NA	NA
lmo208__00493	lmo0668	lmo0668	NA	Transport permease protein	Defense/virulence mechanisms	0.286	0.0335	~	-0.137	0.353	~	0.104	0.623	~	0.0455	0.251	~	NA	NA
lmo208__00494	na	NA	NA	hypothetical protein	NA	NA	NA	NA	NA	NA	NA	NA	NA	NA	NA	NA	NA	NA	NA
lmo208__00495	lmo0669	lmo0669	Operon_109	Lmo0669 protein	Lipid transport and metabolism / Secondary metabolites biosynthesis, transport and catabolism / General function prediction only /	0.662	0.0721	~	0.22	0.473	~	1.69	0.0252	U+	-0.81	0.0482	d	3	DE23
lmo208__00496	lmo0670	lmo0670	Operon_109	Lmo0670 protein	Function unknown	0.711	0.0726	~	0.334	0.418	~	1.87	0.0197	U+	-0.827	0.0504	~	2	DE23
lmo208__00497	lmo0671	lmo0671	NA	Lmo0671 protein	Not in COGs	-0.716	2.65e-05	d	0.167	0.318	~	-0.392	0.131	~	-0.157	0.135	~	NA	NA
lmo208__00498	lmo0672	lmo0672	NA	Lmo0672 protein	Function unknown	0.808	5.94e-08	u	0.0517	0.49	~	-0.228	0.368	~	1.09	7.23e-13	U+	810	DE2
lmo208__00499	lmo0673	lmo0673	Operon_110	Lmo0673 protein	Not in COGs	0.369	0.0123	~	0.155	0.32	~	0.228	0.399	~	0.297	0.0341	~	NA	NA
lmo208__00500	mogR	lmo0674	Operon_110	Motility gene repressor MogR	Transcription	0.357	0.0151	~	0.152	0.33	~	0.166	0.526	~	0.343	0.0209	~	NA	NA
lmo208__00501	lmo0675	lmo0675	Operon_111	Putative protein	Not in COGs	0.11	0.163	~	0.31	0.102	~	-0.433	0.0852	~	0.853	3.38e-07	u	NA	NA
lmo208__00502	fliP	lmo0676	Operon_111	Flagellar biosynthetic protein FliP	Cell motility / Intracellular trafficking and secretion /	0.0852	0.204	~	0.264	0.214	~	-0.399	0.195	~	0.748	0.000129	u	NA	NA
lmo208__00503	fliQ	lmo0677	Operon_111	Flagellar biosynthesis protein FliQ	Cell motility / Intracellular trafficking and secretion /	-0.0505	0.243	~	0.227	0.315	~	-0.508	0.17	~	0.685	0.0027	u	NA	NA
lmo208__00504	fliR	lmo0678	Operon_111	Flagellar biosynthesis protein FliR	Cell motility / Intracellular trafficking and secretion /	0.0497	0.239	~	0.158	0.382	~	-0.385	0.257	~	0.593	0.00337	u	NA	NA
lmo208__00505	flhB	lmo0679	Operon_111	Flagellar biosynthesis protein FlhB	Cell motility / Intracellular trafficking and secretion /	0.0255	0.261	~	0.222	0.318	~	-0.581	0.107	~	0.828	0.000348	u	NA	NA
lmo208__00506	flhA	lmo0680	Operon_111	Flagellar biosynthesis protein FlhA	Cell motility / Intracellular trafficking and secretion /	0.144	0.182	~	0.132	0.451	~	-0.505	0.213	~	0.782	0.00171	u	NA	NA
lmo208__00507	flhF	lmo0681	Operon_111	Flagellar biosynthesis protein FlhF	Cell motility	0.00733	0.274	~	0.314	0.236	~	-0.437	0.282	~	0.759	0.00181	u	NA	NA
lmo208__00508	flgG	lmo0682	Operon_111	Flagellar biosynthesis protein FlhG	Cell motility	-0.0861	0.21	~	0.322	0.179	~	-0.487	0.143	~	0.723	0.000623	u	NA	NA
lmo208__00509	cheR	lmo0683	Operon_111	CheR Chemotaxis protein methyltransferase	Cell motility / Signal transduction mechanisms /	-0.172	0.139	~	0.48	0.0516	~	-0.443	0.18	~	0.751	0.000333	u	NA	NA
lmo208__00510	lmo0684	lmo0684	Operon_111	Lmo0684 protein	Not in COGs	-0.27	0.0656	~	0.66	0.0038	u	-0.485	0.113	~	0.875	1.17e-05	u	NA	NA
lmo208__00511	motA	lmo0685	Operon_111	MotA protein	Cell motility	-0.222	0.0974	~	0.662	0.0048	u	-0.411	0.199	~	0.851	3.11e-05	u	NA	NA
lmo208__00512	motB	lmo0686	Operon_111	MotB protein	Cell motility	-0.174	0.136	~	0.537	0.0279	~	-0.277	0.416	~	0.64	0.00161	u	NA	NA
lmo208__00513	lmo0687	lmo0687	Operon_111	Lmo0687 protein	Not in COGs	-0.181	0.126	~	0.518	0.0279	~	-0.321	0.329	~	0.657	0.000869	u	NA	NA
lmo208__00514	gmaR	lmo0688	Operon_111	GmaR protein	Cell wall/membrane biogenesis / General function prediction only /	-0.279	0.0439	~	0.617	0.00206	u	-0.25	0.377	~	0.588	0.000591	u	NA	NA
lmo208__00515	cheV	lmo0689	Operon_111	CheV Chemotaxis protein	Cell motility / Signal transduction mechanisms /	-0.277	0.0365	~	0.635	0.000578	u	-0.229	0.387	~	0.587	0.000263	u	NA	NA
lmo208__00516	flaA	lmo0690	NA	Flagellin FlaA	Cell motility	-0.414	0.0715	~	2.96	5.85e-19	U+	-1.39	0.00206	D-	3.94	1.42e-33	U+	1043	DE5
lmo208__00517	cheY	lmo0691	Operon_112	Chemotaxis protein Response regulator CheY	Signal transduction mechanisms	-0.704	0.000316	d	1.54	5.06e-13	U+	-0.587	0.0501	~	1.43	3.93e-12	U+	1036	DE5
lmo208__00518	cheA	lmo0692	Operon_112	Chemotaxis protein Histidine Kinase CheA	Cell motility / Signal transduction mechanisms /	-0.665	0.000292	d	1.48	2.15e-13	U+	-0.518	0.0698	~	1.33	7.15e-12	U+	1035	DE5
lmo208__00519	fliY	lmo0693	Operon_112	Flagellar motor switch protein FliY	Cell motility / Intracellular trafficking and secretion /	-0.753	0.000214	d	1.42	1.69e-10	U+	-0.538	0.0904	~	1.21	1.2e-08	U+	1034	DE5
lmo208__00520	lmo0694	lmo0694	Operon_112	Lmo0694 protein	Not in COGs	-0.615	0.00391	d	1.19	1.97e-06	U+	-0.518	0.142	~	1.1	2.05e-06	U+	1033	DE5
lmo208__00521	fliK	lmo0695	Operon_112	Lmo0695 protein	Cell motility	-0.611	0.00217	d	1.28	1.95e-08	U+	-0.383	0.257	~	1.05	7.81e-07	U+	1032	DE5
lmo208__00522	flgD	lmo0696	Operon_112	Flagellar basal body rod modification protein FlgD	Cell motility	-0.422	0.0178	~	1.31	2.62e-09	U+	-0.552	0.0751	~	1.44	6.38e-12	U+	1031	DE5
lmo208__00523	flgE	lmo0697	Operon_112	Flagellar hook protein FlgE	Cell motility	-0.247	0.0877	~	1.26	4.1e-08	U+	-0.475	0.148	~	1.49	7.22e-12	U+	1030	DE5
lmo208__00524	fliN	lmo0698	Operon_112	Flagellar motor switch protein FliN	Cell motility / Intracellular trafficking and secretion /	-0.282	0.0876	~	1.31	6.25e-07	U+	-0.285	0.464	~	1.32	7.78e-08	U+	1029	DE5
lmo208__00525	fliM	lmo0699	Operon_112	Flagellar motor switch protein FliM	Cell motility	-0.41	0.0327	~	1.24	1.13e-06	U+	-0.489	0.178	~	1.32	2.6e-08	U+	1038	DE5
lmo208__00526	fliY	lmo0700	Operon_112	Flagellar motor switch protein FliY	Cell motility / Intracellular trafficking and secretion / Signal transduction mechanisms /	-0.473	0.0226	~	1.29	1.36e-06	U+	-0.459	0.234	~	1.27	2.4e-07	U+	1040	DE5
lmo208__00527	lmo0701	lmo0701	Operon_112	Lmo0701 protein	Not in COGs	-0.424	0.0329	~	1.25	2.35e-06	U+	-0.415	0.288	~	1.24	3.93e-07	U+	1039	DE5
lmo208__00528	lmo0702	lmo0702	Operon_112	Lmo0702 protein	Function unknown	-0.501	0.0155	~	1.29	5.49e-07	U+	-0.304	0.427	~	1.09	4.25e-06	U+	1042	DE5
lmo208__00529	lmo0703	lmo0703	Operon_112	UDP-N-acetylenolpyruvoylglucosamine reductase	Not in COGs	-0.275	0.104	~	1.31	6.49e-06	U+	-0.392	0.361	~	1.43	9.72e-08	U+	1046	DE5
lmo208__00530	lmo0704	lmo0704	Operon_112	Lmo0704 protein	Not in COGs	-0.412	0.0413	~	1.3	2.32e-06	U+	-0.437	0.282	~	1.33	1.92e-07	U+	1037	DE5
lmo208__00531	flgK	lmo0705	Operon_112	Flagellar hook-associated protein FlgK	Cell motility	-0.469	0.00737	~	1.27	7.89e-10	U+	-0.306	0.326	~	1.1	1.72e-08	U+	1041	DE5
lmo208__00532	flgL	lmo0706	Operon_112	Flagellar hook-associated protein FlgL	Cell motility	-0.72	0.000187	d	1.35	1.72e-10	U+	-0.432	0.158	~	1.06	1.25e-07	U+	1026	DE5
lmo208__00533	fliD	lmo0707	Operon_112	Flagellar capping protein FliD	Cell motility	-0.665	0.000132	d	1.32	2.98e-12	U+	-0.379	0.169	~	1.03	1.09e-08	U+	1025	DE5
lmo208__00534	fliS	lmo0708	Operon_112	Flagellar biosynthesis protein FliS	Cell motility / Posttranslational modification, protein turnover, chaperones / Intracellular trafficking and secretion /	-0.738	0.000271	d	1.29	8.22e-09	U+	-0.476	0.138	~	1.03	8.85e-07	U+	1028	DE5
lmo208__00535	NA	lmo0709	Operon_112	Lmo0709 protein	Not in COGs	-0.765	0.000238	d	1.2	2.63e-07	U+	-0.576	0.0742	~	1.01	2.74e-06	U+	1027	DE5
lmo208__00536	flgB	lmo0710	Operon_112	Flagellar basal body rod protein FlgB	Cell motility	-0.781	0.000284	d	1.34	2.33e-08	U+	-0.465	0.177	~	1.02	4.5e-06	U+	1024	DE5
lmo208__00537	flgC	lmo0711	Operon_112	Flagellar basal-body rod protein FlgC	Cell motility	-0.665	0.000242	d	1.32	2.81e-11	U+	-0.321	0.284	~	0.975	2.05e-07	u	1023	DE5
lmo208__00538	fliE	lmo0712	Operon_112	Flagellar hook-basal body complex protein FliE	Cell motility / Intracellular trafficking and secretion /	-0.636	0.000947	d	1.15	1.42e-07	U+	-0.455	0.142	~	0.967	1.74e-06	u	1022	DE5
lmo208__00539	fliF	lmo0713	Operon_112	Flagellar MS-ring protein FliF	Cell motility / Intracellular trafficking and secretion /	-1.03	2.8e-06	D-	1.14	1.95e-06	U+	-0.469	0.167	~	0.588	0.00455	u	1016	DE16
lmo208__00540	fliG	lmo0714	Operon_112	Flagellar motor switch protein FliG	Cell motility	-1.25	3.7e-09	D-	1.19	1.97e-07	U+	-0.527	0.098	~	0.465	0.0141	~	1021	DE16
lmo208__00541	fliH	lmo0715	Operon_112	Flagellar assembly protein FliH	Not in COGs	-1.35	4.5e-09	D-	1.18	2.25e-06	U+	-0.585	0.0898	~	0.417	0.0314	~	1020	DE16
lmo208__00542	fliI	lmo0716	Operon_112	Flagellum-specific ATP synthase	Cell motility / Intracellular trafficking and secretion /	-1.25	2.2e-07	D-	1.18	9.12e-06	U+	-0.554	0.133	~	0.482	0.0225	~	1019	DE16
lmo208__00543	lmo0717	lmo0717	Operon_112	Soluble lytic murein transglycosylase precursor	Cell wall/membrane biogenesis	-1.28	1.12e-08	D-	1.27	1.81e-07	U+	-0.551	0.105	~	0.532	0.00952	~	1018	DE16
lmo208__00544	lmo0718	lmo0718	Operon_112	Lmo0718 protein	Not in COGs	-1.35	1.73e-09	D-	1.32	4.76e-08	U+	-0.639	0.0529	~	0.6	0.00428	u	1017	DE16
lmo208__00545	iftR	lmo0719	Operon_113	PadR-like transcriptional repressor	Transcription	0.138	0.147	~	0.213	0.249	~	-0.132	0.6	~	0.483	0.00438	~	NA	NA
lmo208__00546	iftS	lmo0720	Operon_113	Lmo0720 protein	Function unknown	0.444	0.0129	~	0.265	0.208	~	0.288	0.381	~	0.421	0.0159	~	NA	NA
lmo208__00547	lmo0721	lmo0721	NA	Putative fibronectin-binding protein	Not in COGs	-0.434	0.00657	~	0.0174	0.555	~	-0.385	0.153	~	-0.0313	0.269	~	NA	NA
lmo208__00548	lmo0722	lmo0722	NA	Lmo0722 protein	Amino acid transport and metabolism / Coenzyme transport and metabolism /	1.91	0.000608	U+	0.735	0.231	~	1.98	0.0218	U+	0.668	0.0985	~	515	DE3
lmo208__00549	lmo0723	lmo0723	Operon_114	Metyl-accepting chemotaxis protein	Cell motility / Signal transduction mechanisms /	0.217	0.14	~	1.97	4.63e-12	U+	-0.363	0.406	~	2.55	1.84e-20	U+	1045	DE5
lmo208__00550	lmo0724	lmo0724	Operon_114	Lmo0724 protein	Function unknown	-0.202	0.124	~	1.99	1.71e-17	U+	-0.537	0.119	~	2.33	2.67e-24	U+	1044	DE5
lmo208__00551	lmo0725	lmo0725	NA	Putative peptidoglycan bound protein (LPXTG motif)	Not in COGs	0.376	0.0287	~	-0.398	0.0947	~	-0.0856	0.678	~	0.0638	0.245	~	NA	NA
lmo208__00552	lmo0726	lmo0726	NA	Hypothetical CDS	Not in COGs	0.71	0.000772	u	0.152	0.397	~	0.12	0.645	~	0.742	0.000579	u	NA	NA
lmo208__00553	glmS	lmo0727	NA	Glutamine--fructose-6-phosphate aminotransferase [isomerizing]	Cell wall/membrane biogenesis	-0.54	0.0166	~	-0.0394	0.543	~	-0.0933	0.69	~	-0.486	0.0294	~	NA	NA
lmo208__00554	ribC	lmo0728	NA	FAD synthetase	Coenzyme transport and metabolism	-0.0182	0.261	~	-0.12	0.39	~	0.278	0.301	~	-0.416	0.00727	~	NA	NA
lmo208__00555	lmo0729	lmo0729	Operon_115	Lmo0729 protein	Not in COGs	0.186	0.0459	~	-0.0926	0.369	~	-0.0116	0.74	~	0.105	0.139	~	NA	NA
lmo208__00556	lmo0730	lmo0730	Operon_115	Lmo0730 protein	Not in COGs	-0.0317	0.238	~	-0.0405	0.507	~	-0.0549	0.677	~	-0.0173	0.277	~	NA	NA
lmo208__00557	lmo0731	lmo0731	NA	Lmo0731 protein	Not in COGs	-2.09	2.59e-57	D-	0.757	6.58e-08	u	-0.223	0.279	~	-1.11	3.85e-17	D-	371	DE1
lmo208__00558	lmo0732	lmo0732	NA	Putative peptidoglycan bound protein (LPXTG motif)	Function unknown	-0.448	0.0645	~	-0.427	0.233	~	-0.26	0.581	~	-0.615	0.0319	d	NA	NA
lmo208__00559	lmo0733	lmo0733	NA	Lmo0733 protein	Transcription	-1.59	6.31e-06	D-	-0.0575	0.543	~	0.185	0.641	~	-1.83	3.39e-07	D-	272	DE1
lmo208__00560	lmo0734	lmo0734	NA	Lmo0734 protein	Transcription	1.38	1.48e-07	U+	-0.459	0.123	~	0.291	0.488	~	0.634	0.00882	u	683	DE2
lmo208__00561	lmo0735	lmo0735	Operon_116	ribulose-phosphate 3-epimerase	Carbohydrate transport and metabolism	-3.85	8.15e-12	D-	1.49	0.0254	U+	0.284	0.635	~	-2.64	3.19e-07	D-	391	DE1
lmo208__00562	lmo0736	lmo0736	Operon_116	Lmo0736 protein	Carbohydrate transport and metabolism	-3.33	8.97e-12	D-	1.03	0.0872	~	0.234	0.625	~	-2.53	5.07e-09	D-	394	DE1
lmo208__00563	lmo0737	lmo0737	Operon_116	Lmo0737 protein	Translation / Function unknown /	-3.21	1.95e-12	D-	1.04	0.0558	~	0.172	0.674	~	-2.34	5.39e-08	D-	392	DE1
lmo208__00564	lmo0738	lmo0738	Operon_116	Lmo0738 protein	Carbohydrate transport and metabolism	-1.86	7.68e-11	D-	0.408	0.199	~	0.193	0.602	~	-1.64	6.01e-09	D-	400	DE1
lmo208__00565	lmo0739	lmo0739	Operon_116	Lmo0739 protein	Carbohydrate transport and metabolism	-0.802	0.00249	d	0.00922	0.568	~	0.162	0.636	~	-0.954	0.000553	d	NA	NA
lmo208__00566	lmo0740	lmo0740	NA	Lmo0740 protein	Signal transduction mechanisms	0.193	0.0665	~	-0.362	0.0307	~	-0.169	0.465	~	0.000376	0.299	~	NA	NA
lmo208__00567	lmo0741	lmo0741	Operon_117	GntR family transcriptional regulator	Transcription	NA	NA	NA	NA	NA	NA	NA	NA	NA	NA	NA	NA	NA	NA
lmo208__00568	lmo0742	lmo0742	Operon_117	Lmo0742 protein	Defense/virulence mechanisms	NA	NA	NA	NA	NA	NA	NA	NA	NA	NA	NA	NA	NA	NA
lmo208__00569	lmo0743	lmo0743	Operon_117	Lmo0743 protein	Not in COGs	-1.56	0.0117	D-	0.205	0.516	~	0.138	0.716	~	-1.49	0.0145	D-	436	DE1
lmo208__00570	lmo0744	lmo0744	Operon_117	Lmo0744 protein	Defense/virulence mechanisms	-1.21	0.000205	D-	-0.0436	0.55	~	-0.141	0.668	~	-1.11	0.000747	D-	277	DE1
lmo208__00571	lmo0745	lmo0745	Operon_117	Lmo0745 protein	Not in COGs	-1.31	0.0127	D-	0.0954	0.543	~	-0.0676	0.736	~	-1.15	0.0258	D-	124	DE1
lmo208__00572	lmo0747	lmo0747	NA	Lmo0747 protein	Not in COGs	NA	NA	NA	NA	NA	NA	NA	NA	NA	NA	NA	NA	NA	NA
lmo208__00573	lmo0748	lmo0748	Operon_118	Lmo0748 protein	Not in COGs	0.382	0.0171	~	0.199	0.265	~	-0.118	0.625	~	0.699	9.99e-05	u	NA	NA
lmo208__00574	lmo0749	lmo0749	Operon_118	Lmo0749 protein	Transcription	0.519	0.0181	~	-0.0535	0.528	~	0.0198	0.744	~	0.446	0.0353	~	NA	NA
lmo208__00575	lmo0750	lmo0750	Operon_118	Lmo0750 protein	Not in COGs	0.334	0.015	~	0.0831	0.443	~	-0.117	0.597	~	0.534	0.000477	~	NA	NA
lmo208__00576	lmo0752	lmo0752	NA	Lmo0752 protein	General function prediction only	-0.398	0.00115	~	0.0438	0.5	~	0.173	0.388	~	-0.527	2.93e-05	~	NA	NA
lmo208__00577	lmo0753	lmo0753	NA	Lmo0753 protein	Signal transduction mechanisms	1.25	8.77e-09	U+	-0.526	0.0288	~	0.214	0.537	~	0.515	0.0094	~	607	DE2
lmo208__00578	lmo0754	lmo0754	NA	Lmo0754 protein	Defense/virulence mechanisms	0.987	7.14e-07	u	-0.347	0.114	~	0.00261	0.754	~	0.638	0.000981	u	NA	NA
lmo208__00579	lmo0755	lmo0755	Operon_119	Lmo0755 protein	Amino acid transport and metabolism	1.46	1.37e-20	U+	-0.285	0.0767	~	0.0984	0.632	~	1.08	3.27e-12	U+	643	DE2
lmo208__00580	lmo0756	lmo0756	Operon_119	Lmo0756 protein	Defense/virulence mechanisms	1.53	5.58e-28	U+	-0.529	0.000285	~	-0.0589	0.68	~	1.07	5.08e-14	U+	659	DE2
lmo208__00581	lmo0757	lmo0757	Operon_119	Lmo0757 protein	General function prediction only	1.83	1.23e-37	U+	-0.33	0.0361	~	-0.216	0.358	~	1.72	9.94e-33	U+	776	DE2
lmo208__00582	lmo0758	lmo0758	Operon_120	Lmo0758 protein	Amino acid transport and metabolism	-0.374	0.114	~	0.0541	0.546	~	0.372	0.531	~	-0.692	0.0334	d	NA	NA
lmo208__00583	lmo0759	lmo0759	Operon_120	Lmo0759 protein	Amino acid transport and metabolism	0.507	0.119	~	0.522	0.31	~	0.624	0.471	~	0.406	0.162	~	NA	NA
lmo208__00584	lmo0760	lmo0760	Operon_120	Lmo0760 protein	General function prediction only	0.65	0.0771	~	0.364	0.395	~	0.642	0.444	~	0.371	0.168	~	NA	NA
lmo208__00585	lmo0761	lmo0761	Operon_120	Lmo0761 protein	General function prediction only	0.87	0.0241	u	0.332	0.384	~	0.786	0.284	~	0.416	0.132	~	NA	NA
lmo208__00586	hflX	lmo0762	Operon_121	GTPase HflX	General function prediction only	0.504	0.000673	~	-0.493	0.00549	~	0.0343	0.718	~	-0.0233	0.274	~	NA	NA
lmo208__00587	lmo0763	lmo0763	Operon_121	Lmo0763 protein	General function prediction only	0.263	0.0117	~	-0.401	0.0029	~	0.0475	0.679	~	-0.186	0.0501	~	NA	NA
lmo208__00588	lmo0764	lmo0764	Operon_121	lipoate--protein ligase	Coenzyme transport and metabolism	0.219	0.0258	~	-0.508	0.00011	~	-0.0669	0.638	~	-0.222	0.0284	~	NA	NA
lmo208__00589	lmo0765	lmo0765	NA	Lmo0765 protein	Function unknown	-1.72	1.11e-09	D-	0.159	0.448	~	-0.123	0.659	~	-1.44	2.77e-07	D-	312	DE1
lmo208__00590	lmo0766	lmo0766	NA	Lmo0766 protein	Carbohydrate transport and metabolism	-1.42	1.61e-06	D-	-0.647	0.111	~	-0.188	0.604	~	-1.88	1.69e-08	D-	323	DE1
lmo208__00591	lmo0767	lmo0767	NA	Lmo0767 protein	Carbohydrate transport and metabolism	-1.74	1.35e-06	D-	-0.178	0.472	~	0.167	0.649	~	-2.08	2.34e-08	D-	316	DE1
lmo208__00592	lmo0768	lmo0768	NA	Lmo0768 protein	Carbohydrate transport and metabolism	-1.93	5.29e-12	D-	0.0658	0.529	~	-0.0944	0.681	~	-1.77	2.84e-10	D-	317	DE1
lmo208__00593	lmo0769	lmo0769	NA	Lmo0769 protein	Carbohydrate transport and metabolism	-1.84	1.27e-11	D-	-0.318	0.293	~	-0.132	0.64	~	-2.02	1.69e-12	D-	325	DE1
lmo208__00594	lmo0770	lmo0770	NA	Lmo0770 protein	Transcription	0.409	0.0203	~	-0.225	0.275	~	0.253	0.443	~	-0.0695	0.239	~	NA	NA
lmo208__00595	lmo0771	lmo0771	Operon_122	Lmo0771 protein	Not in COGs	0.333	0.00314	~	-0.823	2.5e-10	d	-0.0869	0.603	~	-0.403	0.000744	~	NA	NA
lmo208__00596	lmo0772	lmo0772	Operon_122	Lmo0772 protein	Transcription	0.505	5.7e-05	~	-0.85	6.33e-10	d	-0.0929	0.601	~	-0.252	0.0256	~	NA	NA
lmo208__00597	lmo0773	lmo0773	NA	Lmo0773 protein	Energy production and conversion / General function prediction only /	0.911	1.38e-07	u	0.339	0.0856	~	-0.432	0.104	~	1.68	1.64e-21	U+	853	DE2
lmo208__00598	lmo0774	lmo0774	NA	Lmo0774 protein	Lipid transport and metabolism / General function prediction only /	0.0779	0.195	~	-0.0536	0.499	~	0.162	0.518	~	-0.138	0.143	~	NA	NA
lmo208__00599	lmo0775	lmo0775	NA	Lmo0775 protein	Not in COGs	-0.189	0.0695	~	-0.0142	0.555	~	0.0637	0.669	~	-0.267	0.0299	~	NA	NA
lmo208__00600	lmo0776	lmo0776	NA	Lmo0776 protein	Transcription / Carbohydrate transport and metabolism /	0.695	0.00969	u	0.161	0.435	~	-0.505	0.33	~	1.36	9.01e-06	U+	719	DE2
lmo208__00601	lmo0777	lmo0777	NA	Lmo0777 protein	Not in COGs	0.801	2.87e-07	u	-0.193	0.235	~	-0.148	0.541	~	0.755	1.56e-06	u	NA	NA
lmo208__00602	lmo0778	lmo0778	NA	Lmo0778 protein	Not in COGs	1.49	4.82e-10	U+	-0.267	0.257	~	-0.301	0.447	~	1.53	3.54e-10	U+	750	DE2
lmo208__00603	lmo0779	lmo0779	NA	hypothetical protein	Function unknown	0.613	5.33e-12	u	-0.0335	0.486	~	-0.0358	0.679	~	0.615	5.43e-12	u	NA	NA
lmo208__00604	lmo0780	lmo0780	NA	Lmo0780 protein	Not in COGs	2.87	1.07e-10	U+	-0.472	0.228	~	-1.09	0.212	~	3.49	9.55e-12	U+	762	DE2
lmo208__00605	lmo0781	lmo0781	Operon_123	Lmo0781 protein	Carbohydrate transport and metabolism	2.63	4.27e-11	U+	-0.0477	0.55	~	1.48	0.0101	U+	1.1	0.00329	U+	561	DE3
lmo208__00606	lmo0782	lmo0782	Operon_123	Lmo0782 protein	Carbohydrate transport and metabolism	2.85	2.35e-10	U+	0.0545	0.55	~	1.63	0.0119	U+	1.27	0.00267	U+	560	DE3
lmo208__00607	lmo0783	lmo0783	Operon_124	Lmo0783 protein	Carbohydrate transport and metabolism	3.07	5.31e-10	U+	0.16	0.501	~	1.8	0.0116	U+	1.42	0.00229	U+	559	DE3
lmo208__00608	lmo0784	lmo0784	Operon_124	Lmo0784 protein	Carbohydrate transport and metabolism	3.22	3.06e-10	U+	0.276	0.441	~	1.84	0.0131	U+	1.66	0.000725	U+	558	DE3
lmo208__00609	lmo0785	lmo0785	NA	Lmo0785 protein	Transcription / Signal transduction mechanisms /	0.25	0.0333	~	0.279	0.0913	~	0.25	0.278	~	0.279	0.0254	~	NA	NA
lmo208__00610	azoR2	lmo0786	NA	FMN-dependent NADH:quinone oxidoreductase 2	Lipid transport and metabolism	-1.18	5.19e-08	D-	0.667	0.00723	u	-0.35	0.314	~	-0.163	0.161	~	34	DE8
lmo208__00611	lmo0787	lmo0787	NA	Lmo0787 protein	Amino acid transport and metabolism	-0.0455	0.158	~	0.578	2.18e-17	~	-0.16	0.111	~	0.693	2.27e-25	u	NA	NA
lmo208__00612	lmo0788	lmo0788	NA	Lmo0788 protein	Lipid transport and metabolism / Function unknown /	-0.915	0.0255	d	1.01	0.0714	~	-0.546	0.481	~	0.647	0.0763	~	NA	NA
lmo208__00613	lmo0789	lmo0789	Operon_125	Lmo0789 protein	General function prediction only	-1.65	3.76e-07	D-	-0.00978	0.569	~	0.172	0.647	~	-1.83	2.69e-08	D-	230	DE1
lmo208__00614	lmo0790	lmo0790	Operon_125	Cys-tRNA(Pro)/Cys-tRNA(Cys) deacylase	Function unknown	-1.48	9.15e-06	D-	0.266	0.369	~	0.27	0.578	~	-1.48	1.04e-05	D-	232	DE1
lmo208__00615	lmo0791	lmo0791	NA	Lmo0791 protein	General function prediction only	-1.08	9.69e-07	D-	1.5	2.03e-10	U+	-0.538	0.111	~	0.953	1.55e-05	u	1004	DE27
lmo208__00616	lmo0792	lmo0792	NA	Lmo0792 protein	General function prediction only	-0.282	0.0333	~	-0.315	0.0985	~	0.137	0.563	~	-0.734	7.17e-06	d	NA	NA
lmo208__00617	lmo0793	lmo0793	NA	Lmo0793 protein	General function prediction only	1.14	2.25e-30	U+	-0.247	0.0247	~	-0.0199	0.723	~	0.914	6.59e-20	u	775	DE2
lmo208__00618	lmo0794	lmo0794	NA	Lmo0794 protein	General function prediction only	2.96	1.83e-07	U+	0.215	0.487	~	1.73	0.0375	U+	1.44	0.00617	U+	544	DE3
lmo208__00619	lmo0795	lmo0795	NA	Lmo0795 protein	General function prediction only	0.787	0.000341	u	0.177	0.37	~	-0.0352	0.731	~	1	1.18e-05	u	NA	NA
lmo208__00620	lmo0796	lmo0796	NA	Lmo0796 protein	Function unknown	-0.0267	0.267	~	0.611	0.147	~	0.881	0.125	~	-0.297	0.154	~	NA	NA
lmo208__00621	lmo0797	lmo0797	NA	Lmo0797 protein	Transcription	0.942	1.05e-05	u	0.26	0.24	~	-0.118	0.647	~	1.32	1.65e-09	U+	840	DE2
lmo208__00622	lmo0798	lmo0798	NA	Lysine-specific permease	Amino acid transport and metabolism	-1.22	4.67e-06	D-	1.04	0.000582	U+	-0.331	0.441	~	0.154	0.194	~	36	DE8
lmo208__00623	rsbL	lmo0799	NA	Blue-light photoreceptor	Signal transduction mechanisms	1.32	3.97e-33	U+	-0.0941	0.334	~	0.106	0.534	~	1.12	2.73e-24	U+	784	DE2
lmo208__00624	lmo0800	lmo0800	NA	Lmo0800 protein	Function unknown	0.669	0.000103	u	-0.8	4.69e-05	d	0.14	0.585	~	-0.272	0.0549	~	NA	NA
lmo208__00625	lmo0801	lmo0801	NA	Lmo0801 protein	Function unknown	-0.179	0.126	~	-0.569	0.0198	~	0.132	0.614	~	-0.879	2.12e-05	d	NA	NA
lmo208__00626	lmo0802	lmo0802	NA	Lmo0802 protein	Function unknown	2.61	8.04e-59	U+	-1.9	8.97e-32	D-	-0.228	0.39	~	0.932	1.33e-08	u	915	DE4
lmo208__00627	lmo0803	lmo0803	NA	Lmo0803 protein	Inorganic ion transport and metabolism	0.363	0.0539	~	-0.843	0.0029	d	0.0804	0.697	~	-0.56	0.0127	~	NA	NA
lmo208__00628	lmo0804	lmo0804	NA	Lmo0804 protein	Not in COGs	NA	NA	NA	NA	NA	NA	NA	NA	NA	NA	NA	NA	NA	NA
lmo208__00629	lmo0805	lmo0805	NA	Lmo0805 protein	Not in COGs	NA	NA	NA	NA	NA	NA	NA	NA	NA	NA	NA	NA	NA	NA
lmo208__00630	lmo0806	lmo0806	Operon_127	Lmo0806 protein	Transcription	0.315	0.0484	~	0.55	0.0185	~	0.249	0.448	~	0.615	0.00154	u	NA	NA
lmo208__00631	potA	lmo0807	Operon_127	Spermidine/putrescine import ATP-binding protein PotA	Amino acid transport and metabolism	0.0304	0.256	~	0.52	0.0459	~	0.212	0.541	~	0.339	0.0565	~	NA	NA
lmo208__00632	lmo0808	lmo0808	Operon_127	Lmo0808 protein	Amino acid transport and metabolism	-0.218	0.141	~	0.419	0.17	~	0.153	0.641	~	0.0486	0.269	~	NA	NA
lmo208__00633	lmo0809	lmo0809	Operon_127	Lmo0809 protein	Amino acid transport and metabolism	-0.474	0.0314	~	0.437	0.147	~	0.105	0.682	~	-0.141	0.203	~	NA	NA
lmo208__00634	lmo0810	lmo0810	Operon_127	Lmo0810 protein	Amino acid transport and metabolism	-0.674	0.00406	d	0.335	0.219	~	0.121	0.661	~	-0.46	0.0323	~	NA	NA
lmo208__00635	lmo0811	lmo0811	NA	carbonic anhydrase	Inorganic ion transport and metabolism	-1.06	0.00182	D-	0.108	0.508	~	0.257	0.603	~	-1.2	0.000597	D-	221	DE1
lmo208__00636	lmo0812	lmo0812	NA	Lmo0812 protein	Transcription / Signal transduction mechanisms /	-0.513	0.00562	~	0.0833	0.48	~	0.0899	0.669	~	-0.52	0.00581	~	NA	NA
lmo208__00637	lmo0813	lmo0813	NA	fructokinase	Transcription / Carbohydrate transport and metabolism /	0.451	0.00366	~	0.786	1.3e-05	u	0.00313	0.753	~	1.23	2.04e-13	U+	878	DE2
lmo208__00638	fabK1	lmo0814	NA	Putative FabK enoyl-acyl-carrier-protein FabK	General function prediction only	-1.45	7.68e-10	D-	0.302	0.227	~	-0.202	0.563	~	-0.95	4.52e-05	d	465	DE1
lmo208__00639	lmo0815	lmo0815	NA	Lmo0815 protein	Transcription	-0.44	0.0143	~	-0.21	0.298	~	0.199	0.527	~	-0.849	3.32e-05	d	NA	NA
lmo208__00640	lmo0816	lmo0816	NA	Lmo0816 protein	Transcription / General function prediction only /	-0.571	0.000703	~	-0.107	0.427	~	0.183	0.502	~	-0.861	1.2e-06	d	NA	NA
lmo208__00641	lmo0817	lmo0817	NA	Lmo0817 protein	Function unknown	1.11	6.46e-06	U+	0.039	0.54	~	-0.131	0.654	~	1.28	2.89e-07	U+	740	DE2
lmo208__00642	lmo0818	lmo0818	Operon_128	Lmo0818 protein	Inorganic ion transport and metabolism	-0.261	0.0708	~	0.284	0.195	~	-0.127	0.622	~	0.151	0.162	~	NA	NA
lmo208__00643	lmo0819	lmo0819	Operon_128	Lmo0819 protein	Not in COGs	-0.242	0.128	~	0.167	0.424	~	0.0678	0.713	~	-0.142	0.206	~	NA	NA
lmo208__00644	lmo0820	lmo0820	Operon_128	Lmo0820 protein	Transcription / General function prediction only /	-0.653	0.00277	d	0.167	0.391	~	0.131	0.639	~	-0.618	0.00483	d	NA	NA
lmo208__00645	lmo0821	lmo0821	Operon_128	Lmo0821 protein	Not in COGs	-0.75	0.000133	d	0.0761	0.489	~	0.088	0.671	~	-0.762	0.000131	d	NA	NA
lmo208__00646	lmo0822	lmo0822	NA	Lmo0822 protein	Transcription	-1.29	4.54e-05	D-	0.395	0.244	~	0.429	0.404	~	-1.33	3.24e-05	D-	209	DE1
lmo208__00647	lmo0823	lmo0823	NA	Lmo0823 protein	General function prediction only	0.377	0.0211	~	-0.00881	0.566	~	-0.154	0.581	~	0.523	0.00396	~	NA	NA
lmo208__00648	lmo0824	lmo0824	NA	Lmo0824 protein	Not in COGs	-0.881	2.93e-10	d	0.429	0.00799	~	-0.0566	0.673	~	-0.395	0.00221	~	NA	NA
lmo208__00649	lmo0825	lmo0825	NA	3-hydroxy-3-methylglutaryl coenzyme A reductase	Lipid transport and metabolism	-0.0708	0.17	~	0.0949	0.35	~	-0.0439	0.682	~	0.068	0.189	~	NA	NA
lmo208__00650	lmo0826	lmo0826	NA	Lmo0826 protein	Inorganic ion transport and metabolism	-1.02	4.79e-29	D-	-0.0934	0.294	~	-0.0517	0.634	~	-1.06	6.96e-31	D-	420	DE1
lmo208__00651	nifJ	lmo0829	NA	NifJ protein	Energy production and conversion	-0.264	0.107	~	0.656	0.0293	u	-0.186	0.603	~	0.578	0.0139	~	NA	NA
lmo208__00652	fbp	lmo0830	NA	Fructose-1,6-bisphosphatase class 3	Carbohydrate transport and metabolism	0.139	0.21	~	0.0136	0.567	~	0.126	0.689	~	0.0266	0.287	~	NA	NA
lmo208__00653	lmo0831	lmo0831	NA	Lmo0831 protein	General function prediction only	0.889	7.21e-09	u	-0.0913	0.424	~	-0.0546	0.691	~	0.852	3.57e-08	u	NA	NA
lmo208__00654	lmo0832	lmo0832	NA	Lmo0832 protein	Replication, recombination and repair	-1.21	0.0114	D-	-0.351	0.431	~	0.00935	0.753	~	-1.57	0.0032	D-	182	DE1
lmo208__00655	lmo0833	lmo0833	NA	Lmo0833 protein	Transcription	-0.0787	0.207	~	-0.244	0.227	~	-0.25	0.414	~	-0.0729	0.231	~	NA	NA
lmo208__00656	lmo0834	lmo0834	Operon_129	Lmo0834 protein	Not in COGs	1.03	0.0377	U+	0.806	0.204	~	-0.324	0.654	~	2.16	0.000315	U+	565	DE24
lmo208__00657	lmo0835	lmo0835	Operon_129	Putative peptidoglycan bound protein (LPXTG motif)	Not in COGs	0.442	0.142	~	0.59	0.28	~	-1.08	0.238	~	2.11	0.000172	U+	564	DE24
lmo208__00658	psiE	lmo0836	NA	Protein PsiE	Function unknown	1.56	2.6e-20	U+	-0.684	0.000158	d	-0.083	0.66	~	0.956	1.76e-08	u	670	DE2
lmo208__00659	lmo0837	lmo0837	NA	Lmo0837 protein	Not in COGs	0.648	9.99e-06	u	-0.431	0.0113	~	-0.283	0.23	~	0.499	0.000594	~	NA	NA
lmo208__00660	uhpT	lmo0838	NA	UhpT protein	Carbohydrate transport and metabolism	-0.175	0.206	~	-1.13	0.03	D-	-0.069	0.728	~	-1.24	0.0035	D-	71	DE29
lmo208__00661	lmo0839	lmo0839	NA	Lmo0839 protein	Carbohydrate transport and metabolism / Amino acid transport and metabolism / Inorganic ion transport and metabolism / General function prediction only /	0.357	0.091	~	0.354	0.254	~	0.574	0.245	~	0.137	0.216	~	NA	NA
lmo208__00662	lmo0840	lmo0840	NA	Lmo0840 protein	Transcription	0.116	0.173	~	0.11	0.431	~	-0.04	0.721	~	0.267	0.0675	~	NA	NA
lmo208__00663	lmo0841	lmo0841	NA	Calcium-transporting ATPase	Inorganic ion transport and metabolism	0.378	0.00345	~	-0.641	3.43e-05	d	-0.0317	0.717	~	-0.231	0.0437	~	NA	NA
lmo208__00664	lmo0842	lmo0842	NA	Partial N-terminal putative peptidoglycan bound protein (LPXTG motif)	Not in COGs	-2.23	2.2e-18	D-	-0.0167	0.562	~	0.11	0.67	~	-2.36	4.63e-20	D-	402	DE1
lmo208__00665	lmo0842	lmo0842	NA	Partial C-terminal putative peptidoglycan bound protein (LPXTG motif)	Not in COGs	-2.09	9.93e-31	D-	0.0127	0.562	~	0.0883	0.634	~	-2.16	1.51e-32	D-	412	DE1
lmo208__00666	lmo0843	lmo0843	NA	Lmo0843 protein	Function unknown	1.49	1.32e-16	U+	-0.512	0.00801	~	-0.137	0.599	~	1.11	9.24e-10	U+	788	DE2
lmo208__00667	lmo0844	lmo0844	NA	Lmo0844 protein	Translation	1.71	2.38e-32	U+	0.256	0.0985	~	0.041	0.707	~	1.93	2.33e-41	U+	820	DE2
lmo208__00668	lmo0845	lmo0845	NA	Lmo0845 protein	Amino acid transport and metabolism	1.01	1.66e-15	U+	0.272	0.0465	~	-0.0783	0.629	~	1.36	2.72e-27	U+	823	DE2
lmo208__00669	lmo0846	lmo0846	NA	Lmo0846 protein	Replication, recombination and repair	0.609	5.08e-07	u	-0.322	0.0206	~	-0.24	0.214	~	0.526	1.67e-05	~	NA	NA
lmo208__00670	lmo0847	lmo0847	Operon_130	Lmo0847 protein	Amino acid transport and metabolism / Signal transduction mechanisms /	-2.26	4.93e-12	D-	0.598	0.106	~	-0.288	0.554	~	-1.37	2.1e-05	D-	156	DE1
lmo208__00671	lmo0848	lmo0848	Operon_130	Lmo0848 protein	Amino acid transport and metabolism	-2.13	1.71e-10	D-	0.596	0.115	~	-0.207	0.624	~	-1.33	5.16e-05	D-	155	DE1
lmo208__00672	lmo0849	lmo0849	NA	Lmo0849 protein	Translation	0.872	0.00685	u	-0.256	0.377	~	-0.0984	0.71	~	0.715	0.0225	u	NA	NA
lmo208__00673	lmo0850	lmo0850	NA	Lmo0850 protein	Not in COGs	1.68	5.07e-09	U+	-0.0378	0.547	~	-0.329	0.474	~	1.97	1.32e-11	U+	730	DE2
lmo208__00674	lmo0851	lmo0851	NA	Lmo0851 protein	Not in COGs	0.172	0.0325	~	-0.0434	0.47	~	-0.00509	0.748	~	0.134	0.0718	~	NA	NA
lmo208__00675	lmo0852	lmo0852	Operon_131	Lmo0852 protein	Transcription	-0.501	0.00794	~	0.353	0.137	~	0.296	0.36	~	-0.445	0.0145	~	NA	NA
lmo208__00676	lmo0853	lmo0853	Operon_131	Lmo0853 protein	Inorganic ion transport and metabolism	-0.311	0.0809	~	0.0914	0.494	~	0.247	0.527	~	-0.466	0.0307	~	NA	NA
lmo208__00677	lmo0854	lmo0854	Operon_131	Lmo0854 protein	Inorganic ion transport and metabolism	-0.71	0.000753	d	0.499	0.0528	~	-0.0396	0.725	~	-0.171	0.153	~	NA	NA
lmo208__00678	ddl	lmo0855	Operon_132	D-alanine--D-alanine ligase	Cell wall/membrane biogenesis	-0.691	1.01e-08	d	0.109	0.331	~	-0.163	0.399	~	-0.419	0.000372	~	NA	NA
lmo208__00679	murF	lmo0856	Operon_132	UDP-N-acetylmuramoyl-tripeptide--D-alanyl-D-alanine ligase	Cell wall/membrane biogenesis	-0.578	1.76e-06	~	0.165	0.209	~	-0.12	0.525	~	-0.292	0.00898	~	NA	NA
lmo208__00680	lmo0857	lmo0857	Operon_132	Lmo0857 protein	General function prediction only	-0.467	3.33e-06	~	0.297	0.0106	~	-0.178	0.267	~	0.00906	0.284	~	NA	NA
lmo208__00681	lmo0858	lmo0858	NA	Lmo0858 protein	Transcription	0.0358	0.247	~	0.0609	0.502	~	0.312	0.302	~	-0.215	0.0981	~	NA	NA
lmo208__00682	lmo0859	lmo0859	NA	Lmo0859 protein	Carbohydrate transport and metabolism	0.396	0.089	~	-0.256	0.379	~	0.484	0.382	~	-0.344	0.117	~	NA	NA
lmo208__00683	lmo0860	lmo0860	NA	Lmo0860 protein	Carbohydrate transport and metabolism	0.183	0.22	~	-0.0675	0.548	~	0.301	0.638	~	-0.185	0.236	~	NA	NA
lmo208__00684	lmo0861	lmo0861	NA	Lmo0861 protein	Carbohydrate transport and metabolism	-0.0254	0.269	~	-0.27	0.417	~	0.9	0.142	~	-1.2	0.00221	D-	481	DE14
lmo208__00685	lmo0862	lmo0862	NA	Lmo0862 protein	Carbohydrate transport and metabolism	-0.313	0.106	~	-0.281	0.337	~	0.159	0.647	~	-0.753	0.00844	d	NA	NA
lmo208__00686	lmo0863	lmo0863	NA	Lmo0863 protein	Not in COGs	-0.0842	0.252	~	-0.826	0.185	~	0.653	0.43	~	-1.56	0.00274	D-	484	DE14
lmo208__00687	lmo0864	lmo0864	NA	Lmo0864 protein	Carbohydrate transport and metabolism	-1.08	0.000392	D-	-0.238	0.4	~	0.231	0.581	~	-1.55	1.7e-06	D-	333	DE1
lmo208__00688	lmo0865	lmo0865	NA	Phosphoglucomutase	Carbohydrate transport and metabolism	-0.183	0.15	~	-0.264	0.286	~	0.316	0.417	~	-0.763	0.00133	d	NA	NA
lmo208__00689	cshA	lmo0866	NA	ATP-dependent RNA helicase CshA	Replication, recombination and repair / Transcription / Translation /	-0.115	0.192	~	-0.142	0.421	~	-0.44	0.226	~	0.183	0.155	~	NA	NA
lmo208__00690	lmo0867	lmo0867	NA	Lmo0867 protein	Function unknown	0.822	2.86e-17	u	0.0228	0.523	~	-0.378	0.00712	~	1.22	1.01e-35	U+	864	DE2
lmo208__00691	lmo0868	lmo0868	NA	Lmo0868 protein	Transcription	-0.632	0.0122	d	0.172	0.427	~	0.314	0.479	~	-0.775	0.00371	d	NA	NA
lmo208__00692	lmo0869	lmo0869	Operon_133	Lmo0869 protein	General function prediction only	1.35	9.28e-18	U+	0.338	0.04	~	0.117	0.601	~	1.57	1.08e-24	U+	826	DE2
lmo208__00693	lmo0870	lmo0870	Operon_133	Lmo0870 protein	Function unknown	1.06	1.94e-05	U+	0.536	0.045	~	-0.00416	0.753	~	1.6	1.06e-10	U+	709	DE2
lmo208__00694	lmo0871	lmo0871	NA	Lmo0871 protein	Transcription	-0.269	0.112	~	0.333	0.241	~	0.764	0.0544	~	-0.699	0.00516	d	NA	NA
lmo208__00695	lmo0872	lmo0872	NA	Lmo0872 protein	Carbohydrate transport and metabolism	0.0893	0.222	~	0.344	0.224	~	0.254	0.539	~	0.18	0.174	~	NA	NA
lmo208__00696	lmo0873	lmo0873	NA	Lmo0873 protein	Transcription / Carbohydrate transport and metabolism / Signal transduction mechanisms /	0.385	0.134	~	0.112	0.52	~	0.211	0.667	~	0.287	0.183	~	NA	NA
lmo208__00697	lmo0874	lmo0874	NA	PTS system lactose-specific EIIA component	Carbohydrate transport and metabolism	NA	NA	NA	NA	NA	NA	NA	NA	NA	NA	NA	NA	NA	NA
lmo208__00698	lmo0875	lmo0875	NA	PTS beta-glucoside transporter subunit IIB	Carbohydrate transport and metabolism	NA	NA	NA	NA	NA	NA	NA	NA	NA	NA	NA	NA	NA	NA
lmo208__00699	lmo0876	lmo0876	NA	PTS sugar transporter subunit Permease IIC component	Carbohydrate transport and metabolism	NA	NA	NA	NA	NA	NA	NA	NA	NA	NA	NA	NA	NA	NA
lmo208__00700	lmo0877	lmo0877	NA	Lmo0877 protein	Carbohydrate transport and metabolism	NA	NA	NA	NA	NA	NA	NA	NA	NA	NA	NA	NA	NA	NA
lmo208__00701	lmo0878	lmo0878	NA	Lmo0878 protein	Energy production and conversion	-0.162	0.244	~	0.544	0.392	~	1.01	0.397	~	-0.629	0.139	~	NA	NA
lmo208__00702	lmo0879	lmo0879	NA	Lmo0879 protein	Carbohydrate transport and metabolism	NA	NA	NA	NA	NA	NA	NA	NA	NA	NA	NA	NA	NA	NA
lmo208__00703	lmo0880	lmo0880	NA	Cell wall protein	Cell wall/membrane biogenesis	1.88	0.0468	U+	2.06	0.131	~	2.91	0.115	~	1.03	0.143	~	504	DE3
lmo208__00704	lmo0881	lmo0881	NA	Lmo0881 protein	Not in COGs	1.94	1.02e-08	U+	-2.81	8.94e-13	D-	0.334	0.542	~	-1.2	0.00139	D-	932	DE4
lmo208__00705	lmo0882	lmo0882	Operon_134	Lmo0882 protein	Function unknown	0.678	4.33e-06	u	0.235	0.152	~	-0.248	0.309	~	1.16	1.78e-14	U+	852	DE2
lmo208__00706	lmo0883	lmo0883	Operon_134	Lmo0883 protein	Function unknown	0.559	6.2e-10	~	0.218	0.033	~	-0.25	0.0646	~	1.03	2.1e-29	U+	851	DE2
lmo208__00707	lmo0884	lmo0884	Operon_135	Coproporphyrinogen III oxidase	Coenzyme transport and metabolism	0.497	0.000609	~	-0.217	0.191	~	0.0711	0.664	~	0.209	0.07	~	NA	NA
lmo208__00708	acpS	lmo0885	Operon_135	Holo-[acyl-carrier-protein] synthase	Lipid transport and metabolism	0.394	0.0102	~	-0.296	0.128	~	-0.0608	0.691	~	0.16	0.132	~	NA	NA
lmo208__00709	alr	lmo0886	Operon_135	Alanine racemase	Cell wall/membrane biogenesis	0.289	0.00828	~	-0.262	0.0613	~	-0.021	0.727	~	0.0472	0.23	~	NA	NA
lmo208__00710	lmo0887	lmo0887	Operon_136	Lmo0887 protein	Transcription	0.237	0.0178	~	-0.0744	0.412	~	-0.00314	0.751	~	0.166	0.0639	~	NA	NA
lmo208__00711	lmo0888	lmo0888	Operon_136	mRNA interferase	Signal transduction mechanisms	0.237	0.0105	~	0.0731	0.393	~	-0.041	0.682	~	0.351	0.000535	~	NA	NA
lmo208__00712	rsbR	lmo0889	Operon_136	Positive regulator of sigma-B RsbR protein	Signal transduction mechanisms	0.132	0.0446	~	0.146	0.124	~	-0.158	0.232	~	0.436	2.34e-07	~	NA	NA
lmo208__00713	rsbS	lmo0890	Operon_136	Negative regulator of sigma-B RsbS protein	Signal transduction mechanisms	0.0943	0.128	~	0.0691	0.412	~	-0.122	0.477	~	0.285	0.00477	~	NA	NA
lmo208__00714	rsbT	lmo0891	Operon_136	Anti-sigma-B factor RsbT protein	Signal transduction mechanisms	-0.0422	0.194	~	0.117	0.209	~	-0.176	0.188	~	0.25	0.00232	~	NA	NA
lmo208__00715	rsbU	lmo0892	Operon_136	Serine phosphatase RsbU protein	Transcription / Signal transduction mechanisms /	0.00835	0.262	~	0.102	0.247	~	-0.188	0.15	~	0.299	0.000358	~	NA	NA
lmo208__00716	rsbV	lmo0893	Operon_136	Anti-Anti-sigma-B factor	Signal transduction mechanisms	0.131	0.168	~	0.215	0.287	~	0.197	0.535	~	0.149	0.166	~	NA	NA
lmo208__00717	rsbW	lmo0894	Operon_136	Serine-protein kinase RsbW	Signal transduction mechanisms	0.157	0.164	~	0.219	0.325	~	0.336	0.383	~	0.0401	0.27	~	NA	NA
lmo208__00718	sigB	lmo0895	Operon_136	RNA polymerase sigma B factor (Sigma-B)	Transcription	0.155	0.158	~	0.188	0.35	~	0.314	0.385	~	0.0299	0.277	~	NA	NA
lmo208__00719	rsbX	lmo0896	Operon_136	Indirect negative regulation of sigma B dependant gene expression (Serine phosphatase)	Not in COGs	0.0735	0.228	~	0.141	0.434	~	0.314	0.432	~	-0.0987	0.228	~	NA	NA
lmo208__00720	lmo0897	lmo0897	NA	SulP family inorganic anion transporter	Inorganic ion transport and metabolism	-1.4	1.8e-09	D-	1.01	8.72e-05	U+	-0.23	0.52	~	-0.155	0.175	~	38	DE8
lmo208__00721	lmo0898	lmo0898	Operon_137	Lmo0898 protein	Transcription	0.96	1.9e-11	u	-0.299	0.0668	~	-0.133	0.542	~	0.794	3.12e-08	u	NA	NA
lmo208__00722	lmo0899	lmo0899	Operon_137	Protein SprT-like	Function unknown	0.768	2.62e-06	u	-0.227	0.201	~	-0.126	0.591	~	0.667	4.63e-05	u	NA	NA
lmo208__00723	lmot12	lmot12	NA	tRNA-Asn(gtt)	NA	0.807	0.0135	u	-0.0736	0.53	~	0.0486	0.735	~	0.685	0.0295	u	NA	NA
lmo208__00724	lmot13	lmot13	NA	tRNA-Ser(gct)	NA	0.469	0.0393	~	0.00182	0.574	~	-0.545	0.254	~	1.02	0.000384	U+	718	DE2
lmo208__00725	na	NA	NA	N-glycosidase YbiA	NA	-0.0164	0.269	~	0.208	0.369	~	0.215	0.578	~	-0.023	0.285	~	NA	NA
lmo208__00726	lmo13a	lmo13a	NA	hypothetical protein	NA	-0.56	0.00724	~	0.382	0.143	~	-0.226	0.519	~	0.0489	0.262	~	NA	NA
lmo208__00727	lmo0900	lmo0900	NA	Lmo0900 protein	Function unknown	-0.764	0.00029	d	-0.0138	0.562	~	0.166	0.588	~	-0.944	1.49e-05	d	NA	NA
lmo208__00728	lmo0901	lmo0901	NA	Permease IIC component	Carbohydrate transport and metabolism	-1.38	0.000138	D-	0.0139	0.568	~	-0.139	0.68	~	-1.22	0.000738	D-	192	DE1
lmo208__00729	lmo0902	lmo0902	NA	GntR family transcriptional regulator	Transcription	0.573	6.98e-06	~	-0.269	0.0686	~	0.127	0.528	~	0.177	0.0701	~	NA	NA
lmo208__00730	lmot14	lmot14	NA	tRNA-Glu(ttc)	NA	-0.169	0.182	~	0.825	0.0153	u	-0.0796	0.709	~	0.735	0.00678	u	NA	NA
lmo208__00731	lmot15	lmot15	NA	tRNA-Asp(gtc)	NA	-0.696	0.0102	d	0.851	0.0149	u	-0.242	0.58	~	0.398	0.0765	~	NA	NA
lmo208__00732	lmo0903	lmo0903	NA	Lmo0903 protein	Posttranslational modification, protein turnover, chaperones	0.513	0.0607	~	0.27	0.383	~	0.668	0.252	~	0.115	0.244	~	NA	NA
lmo208__00733	lmo0904	lmo0904	NA	Lmo0904 protein	Not in COGs	-0.213	0.189	~	0.594	0.189	~	0.237	0.636	~	0.143	0.237	~	NA	NA
lmo208__00734	lmo0905	lmo0905	Operon_138	Lmo0905 protein	General function prediction only	1.53	1.85e-29	U+	-0.331	0.0254	~	0.255	0.242	~	0.942	2.34e-12	u	664	DE2
lmo208__00735	lmo0906	lmo0906	Operon_138	Lmo0906 protein	Energy production and conversion	1.21	6.73e-28	U+	-0.451	0.000198	~	0.274	0.104	~	0.49	7.45e-06	~	662	DE2
lmo208__00736	lmo0907	lmo0907	Operon_138	Lmo0907 protein	Carbohydrate transport and metabolism	1.18	3.22e-41	U+	-0.393	2.27e-05	~	0.139	0.33	~	0.644	1.96e-13	u	667	DE2
lmo208__00737	lmo0908	lmo0908	NA	Lmo0908 protein	General function prediction only	0.815	1.68e-17	u	0.142	0.171	~	-0.229	0.116	~	1.19	5.9e-35	U+	813	DE2
lmo208__00738	lmo0909	lmo0909	NA	GntR family transcriptional regulator	Transcription	0.25	0.157	~	-0.35	0.306	~	-0.0567	0.73	~	-0.043	0.279	~	NA	NA
lmo208__00739	lmo0910	lmo0910	NA	Lmo0910 protein	General function prediction only	0.246	0.122	~	-0.404	0.176	~	-0.163	0.629	~	0.00445	0.297	~	NA	NA
lmo208__00740	lmo0911	lmo0911	NA	Lmo0911 protein	Function unknown	2.25	8.73e-07	U+	-0.202	0.471	~	1.14	0.104	~	0.909	0.0235	u	538	DE3
lmo208__00741	lmo0912	lmo0912	NA	Lmo0912 protein	Inorganic ion transport and metabolism	-0.933	0.000191	d	1.23	1.5e-05	U+	-0.575	0.146	~	0.874	0.000524	u	1009	DE12
lmo208__00742	lmo0913	lmo0913	NA	Aldehyde dehydrogenase	Energy production and conversion	4.64	7.06e-09	U+	-0.401	0.453	~	1.99	0.101	~	2.25	0.00302	U+	554	DE3
lmo208__00743	lmo0914	lmo0914	Operon_139	PTS sugar transporter subunit IIB	Carbohydrate transport and metabolism	NA	NA	NA	NA	NA	NA	NA	NA	NA	NA	NA	NA	NA	NA
lmo208__00744	lmo0915	lmo0915	Operon_139	PTS sugar transporter subunit Permease IIC protein	Carbohydrate transport and metabolism	0.732	0.0758	~	-0.0447	0.558	~	0.793	0.397	~	-0.105	0.266	~	NA	NA
lmo208__00745	lmo0916	lmo0916	Operon_139	PTS sugar transporter subunit IIA protein	Carbohydrate transport and metabolism	NA	NA	NA	NA	NA	NA	NA	NA	NA	NA	NA	NA	NA	NA
lmo208__00746	lmo0917	lmo0917	Operon_139	beta-glucosidase	Carbohydrate transport and metabolism	0.118	0.225	~	-0.424	0.268	~	-0.0505	0.734	~	-0.256	0.176	~	NA	NA
lmo208__00747	blgG	lmo0918	Operon_139	transcription antiterminator BglG	Transcription / Carbohydrate transport and metabolism / Signal transduction mechanisms /	-2.02	2.92e-07	D-	0.348	0.343	~	0.355	0.541	~	-2.02	2.54e-07	D-	231	DE1
lmo208__00748	lmo0919	lmo0919	NA	Lmo0919 protein	General function prediction only	-0.742	5.29e-07	d	-0.321	0.0702	~	0.082	0.638	~	-1.15	6.96e-14	D-	322	DE1
lmo208__00749	lmo0920	lmo0920	Operon_140	Lmo0920 protein	General function prediction only	0.0589	0.238	~	-0.344	0.197	~	-0.167	0.61	~	-0.119	0.211	~	NA	NA
lmo208__00750	lmo0921	lmo0921	Operon_140	Lmo0921 protein	Function unknown	-0.404	0.0388	~	-0.329	0.212	~	-0.276	0.476	~	-0.457	0.0293	~	NA	NA
lmo208__00751	coaA	lmo0922	NA	Pantothenate kinase	Coenzyme transport and metabolism	0.243	0.0479	~	-0.176	0.268	~	-0.349	0.15	~	0.416	0.00505	~	NA	NA
lmo208__00752	lmo0923	lmo0923	NA	putative multidrug ABC transporter ATP-binding protein YbhF	NA	0.943	2.97e-07	u	-0.607	0.00366	d	-0.442	0.124	~	0.777	2.86e-05	u	NA	NA
lmo208__00753	lmo0925	lmo0925	Operon_141	Putative membrane protein	Defense/virulence mechanisms	1.1	4.7e-10	U+	-0.52	0.00896	~	-0.456	0.0911	~	1.03	7.74e-09	U+	697	DE2
lmo208__00754	lmo0926	lmo0926	Operon_141	Lmo0926 protein	Transcription	1.11	1.49e-13	U+	-0.621	0.000147	d	-0.417	0.0722	~	0.909	3.79e-09	u	696	DE2
lmo208__00755	ltaS	lmo0927	NA	Lipoteichoic acid synthase LtaS	Cell wall/membrane biogenesis	0.473	4.86e-05	~	-0.841	2.7e-11	d	-0.047	0.681	~	-0.321	0.00426	~	NA	NA
lmo208__00756	lmo0928	lmo0928	NA	Putative 3-methyladenine DNA glycosylase	Replication, recombination and repair	0.373	0.0857	~	-0.0109	0.568	~	0.172	0.646	~	0.19	0.19	~	NA	NA
lmo208__00757	srtA	lmo0929	NA	Sortase A	Cell wall/membrane biogenesis	0.866	5.14e-06	u	-0.608	0.00558	d	-0.0246	0.735	~	0.283	0.0599	~	NA	NA
lmo208__00758	lmo0930	lmo0930	Operon_142	Lmo0930 protein	General function prediction only	-0.0457	0.216	~	-0.128	0.294	~	-0.0151	0.736	~	-0.158	0.0829	~	NA	NA
lmo208__00759	lplA2	lmo0931	Operon_142	lipoate--protein ligase	Coenzyme transport and metabolism	-0.0725	0.174	~	-0.217	0.114	~	0.0263	0.719	~	-0.316	0.00514	~	NA	NA
lmo208__00760	lmo0932	lmo0932	Operon_143	TVP38/TMEM64 family membrane protein	Function unknown	1.21	1.17e-15	U+	-1.03	8.98e-11	D-	-0.0726	0.661	~	0.26	0.0385	~	921	DE4
lmo208__00761	lmo0933	lmo0933	Operon_143	Lmo0933 protein	Cell wall/membrane biogenesis	0.474	0.00146	~	-0.243	0.167	~	-0.139	0.558	~	0.37	0.0104	~	NA	NA
lmo208__00762	lmot16	lmot16	NA	tRNA-Gly(tcc)	NA	-0.377	0.0741	~	0.421	0.194	~	-0.621	0.179	~	0.665	0.0135	u	NA	NA
lmo208__00763	queG	lmo0934	Operon_144	Epoxyqueuosine reductase	Energy production and conversion	-1.47	1.53e-21	D-	0.402	0.0228	~	-0.00831	0.747	~	-1.05	6.65e-12	D-	423	DE1
lmo208__00764	lmo0935	lmo0935	Operon_144	Putative tRNA (cytidine(34)-2'-O)-methyltransferase	Translation	-1.54	2.86e-27	D-	0.233	0.146	~	-0.163	0.46	~	-1.14	1.29e-15	D-	379	DE1
lmo208__00765	lmo0936	lmo0936	Operon_144	Lmo0936 protein	Energy production and conversion	-1.47	6.5e-21	D-	0.139	0.332	~	-0.156	0.517	~	-1.17	8.42e-14	D-	377	DE1
lmo208__00766	lmo0937	lmo0937	NA	Lmo0937 protein	Not in COGs	4.45	7.07e-22	U+	-1.14	0.0302	D-	1.68	0.0116	U+	1.63	0.000274	U+	623	DE2
lmo208__00767	lmo0938	lmo0938	Operon_145	protein-tyrosine-phosphatase	Signal transduction mechanisms	-0.0991	0.179	~	-0.372	0.0669	~	0.143	0.572	~	-0.614	0.000328	d	NA	NA
lmo208__00768	lmo0939	lmo0939	Operon_145	Lmo0939 protein	Not in COGs	-0.0373	0.243	~	-0.474	0.0237	~	0.181	0.512	~	-0.692	9.74e-05	d	NA	NA
lmo208__00769	lmo0940	lmo0940	Operon_146	Partial N-terminal of Lmo0940 protein	Not in COGs	-0.676	2.88e-06	d	-1.15	5.86e-12	D-	-0.0552	0.683	~	-1.77	3.47e-29	D-	61	DE7
lmo208__00770	lmo0940	lmo0940	Operon_146	Partial C-terminal of Lmo0940 protein	Not in COGs	-0.665	1.83e-08	d	-1.13	1.95e-18	D-	0.12	0.51	~	-1.92	1.12e-53	D-	64	DE7
lmo208__00771	lmo0941	lmo0941	Operon_146	Lmo0941 protein	Not in COGs	-0.522	0.00015	~	-1.05	8.91e-12	D-	0.126	0.555	~	-1.7	7.92e-31	D-	63	DE7
lmo208__00772	hsp90	lmo0942	Operon_146	Lmo0942 protein	Posttranslational modification, protein turnover, chaperones	-0.314	0.0186	~	-1.12	1.97e-11	D-	0.0463	0.702	~	-1.48	2.55e-20	D-	60	DE7
lmo208__00773	dps	lmo0943	NA	DNA protection during starvation protein	Inorganic ion transport and metabolism	-0.212	0.194	~	1.06	0.0346	U+	0.0921	0.72	~	0.753	0.0372	u	1005	DE12
lmo208__00774	lmo0944	lmo0944	NA	Lmo0944 protein	Function unknown	0.512	0.000323	~	0.0567	0.486	~	0.145	0.528	~	0.424	0.0026	~	NA	NA
lmo208__00775	lmo0945	lmo0945	NA	Lmo0945 protein	Replication, recombination and repair / General function prediction only /	0.377	0.0308	~	-0.201	0.316	~	0.326	0.34	~	-0.15	0.17	~	NA	NA
lmo208__00776	lmo0946	lmo0946	NA	Lmo0946 protein	Not in COGs	0.0174	0.267	~	-0.0169	0.561	~	0.0926	0.688	~	-0.0921	0.234	~	NA	NA
lmo208__00777	lmo0947	lmo0947	Operon_147	Lmo0947 protein	Inorganic ion transport and metabolism	-1.09	7.61e-09	D-	0.77	0.000287	u	0.178	0.535	~	-0.503	0.00424	~	179	DE1
lmo208__00778	lmo0948	lmo0948	Operon_147	Lmo0948 protein	Transcription	-0.284	0.0707	~	0.597	0.0173	u	0.283	0.417	~	0.03	0.275	~	NA	NA
lmo208__00779	lmo0949	lmo0949	NA	Lmo0949 protein	General function prediction only	1.15	1.06e-32	U+	-0.472	4.19e-06	~	-0.212	0.155	~	0.889	9.68e-20	u	796	DE2
lmo208__00780	lmo0950	lmo0950	Operon_148	Lmo0950 protein	General function prediction only	-0.763	0.00476	d	-0.0368	0.549	~	-0.0239	0.743	~	-0.776	0.00495	d	NA	NA
lmo208__00781	lmo0951	lmo0951	Operon_148	Lmo0951 protein	General function prediction only	-0.225	0.142	~	-0.0135	0.565	~	0.0894	0.699	~	-0.328	0.0981	~	NA	NA
lmo208__00782	lmo0952	lmo0952	NA	Lmo0952 protein	Not in COGs	-0.581	2.09e-11	~	0.0937	0.278	~	-0.284	0.0239	~	-0.203	0.00991	~	NA	NA
lmo208__00783	lmo0953	lmo0953	NA	Lmo0953 protein	Not in COGs	1.56	0.000121	U+	0.339	0.355	~	1.22	0.0477	U+	0.677	0.0441	u	516	DE3
lmo208__00784	lmo0954	lmo0954	Operon_149	Lmo0954 protein	Not in COGs	2.28	4.25e-19	U+	-1.19	1.54e-05	D-	0.392	0.336	~	0.692	0.00359	u	610	DE2
lmo208__00785	lmo0955	lmo0955	Operon_149	Lmo0955 protein	Transcription / Signal transduction mechanisms /	1.86	8.06e-16	U+	-1.18	2.02e-06	D-	0.268	0.463	~	0.415	0.0324	~	609	DE2
lmo208__00786	lmo0956	lmo0956	Operon_150	Lmo0956 protein	Carbohydrate transport and metabolism	0.15	0.163	~	0.306	0.208	~	0.686	0.0372	u	-0.23	0.115	~	NA	NA
lmo208__00787	nagB	lmo0957	Operon_150	Glucosamine-6-phosphate deaminase	Carbohydrate transport and metabolism	0.191	0.0908	~	0.132	0.37	~	0.376	0.146	~	-0.0532	0.243	~	NA	NA
lmo208__00788	lmo0958	lmo0958	Operon_150	Lmo0958 protein	Transcription	0.306	0.0263	~	0.0517	0.504	~	0.398	0.113	~	-0.0405	0.256	~	NA	NA
lmo208__00789	lmo0959	lmo0959	NA	Lmo0959 protein	Cell wall/membrane biogenesis	-0.357	1.86e-05	~	-0.141	0.141	~	-0.163	0.218	~	-0.335	6.73e-05	~	NA	NA
lmo208__00790	lmo0960	lmo0960	Operon_151	Lmo0960 protein	Posttranslational modification, protein turnover, chaperones	-1.6	8.4e-18	D-	0.569	0.00702	~	-0.37	0.191	~	-0.659	0.000251	d	460	DE1
lmo208__00791	lmo0961	lmo0961	Operon_151	Lmo0961 protein	Posttranslational modification, protein turnover, chaperones	-1.83	4.48e-29	D-	0.453	0.0155	~	-0.265	0.304	~	-1.11	1.1e-11	D-	459	DE1
lmo208__00792	lemA	lmo0962	Operon_152	Listeria epitope LemA	Function unknown	0.143	0.0919	~	0.104	0.357	~	-0.173	0.399	~	0.421	0.000684	~	NA	NA
lmo208__00793	htpX	lmo0963	Operon_152	Protease HtpX	Posttranslational modification, protein turnover, chaperones	0.232	0.00621	~	0.0255	0.514	~	-0.0407	0.671	~	0.298	0.000943	~	NA	NA
lmo208__00794	spxH	lmo0964	NA	ClpXP adapter protein SpxH	Secondary metabolites biosynthesis, transport and catabolism	0.0939	0.187	~	-0.356	0.0811	~	0.0783	0.67	~	-0.341	0.0266	~	NA	NA
lmo208__00795	lmo0965	lmo0965	Operon_153	Lmo0965 protein	Function unknown	0.739	6.06e-05	u	-0.217	0.257	~	-0.0306	0.729	~	0.552	0.00218	~	NA	NA
lmo208__00796	lmo0966	lmo0966	Operon_153	Lmo0966 protein	General function prediction only	0.96	5.09e-07	u	-0.298	0.158	~	0.109	0.64	~	0.553	0.00242	~	NA	NA
lmo208__00797	lmo0967	lmo0967	Operon_154	Lmo0967 protein	Function unknown	-0.204	0.0655	~	-0.0662	0.472	~	0.0226	0.731	~	-0.293	0.0257	~	NA	NA
lmo208__00798	nadK1	lmo0968	Operon_154	NAD kinase 1	Carbohydrate transport and metabolism	-0.368	0.0114	~	0.0557	0.498	~	-0.119	0.599	~	-0.193	0.0944	~	NA	NA
lmo208__00799	lmo0969	lmo0969	Operon_154	Ribosomal large subunit pseudouridine synthase	Translation	-0.337	0.00795	~	0.0239	0.539	~	-0.121	0.564	~	-0.193	0.0712	~	NA	NA
lmo208__00800	fabI	lmo0970	Operon_154	Enoyl-[acyl-carrier-protein] reductase FabI	Lipid transport and metabolism	-0.667	9.5e-05	d	0.115	0.408	~	-0.17	0.531	~	-0.382	0.0153	~	NA	NA
lmo208__00801	dltD	lmo0971	Operon_155	Protein DltD	Cell wall/membrane biogenesis	-1.55	6.07e-21	D-	-0.318	0.0891	~	-0.122	0.594	~	-1.74	7.55e-26	D-	329	DE1
lmo208__00802	dltC	lmo0972	Operon_155	D-alanyl carrier DltC protein	Cell wall/membrane biogenesis	-1.64	8.39e-21	D-	-0.403	0.0469	~	-0.155	0.551	~	-1.89	1.7e-26	D-	328	DE1
lmo208__00803	dltB	lmo0973	Operon_155	Teichoic acid D-alanyltransferase DltB protein	Cell wall/membrane biogenesis	-1.34	7.67e-17	D-	-0.43	0.0195	~	-0.0383	0.714	~	-1.74	1.15e-26	D-	327	DE1
lmo208__00804	dltA	lmo0974	Operon_155	D-alanine--D-alanyl carrier protein ligase DltA protein	Cell wall/membrane biogenesis	-0.975	5.45e-09	d	-0.519	0.00665	~	-0.0399	0.714	~	-1.45	1.16e-17	D-	326	DE1
lmo208__00805	na	NA	NA	hypothetical protein	NA	-0.791	0.000325	d	-0.761	0.00433	d	0.00518	0.752	~	-1.56	3.62e-11	D-	68	DE7
lmo208__00806	rpiA	lmo0975	NA	Ribose-5-phosphate isomerase A	Carbohydrate transport and metabolism	-0.535	0.00137	~	-0.0824	0.469	~	0.346	0.181	~	-0.964	4.69e-08	d	NA	NA
lmo208__00807	lmo0976	lmo0976	Operon_156	Lmo0976 protein	Transcription / General function prediction only /	-0.517	0.0123	~	-0.165	0.394	~	0.152	0.618	~	-0.834	0.000291	d	NA	NA
lmo208__00808	lmo0977	lmo0977	Operon_156	Lmo0977 protein	Inorganic ion transport and metabolism	-0.544	0.00446	~	-0.0885	0.475	~	0.115	0.642	~	-0.748	0.000255	d	NA	NA
lmo208__00809	ilvE	lmo0978	NA	Branched-chain-amino-acid aminotransferase IlvE	Amino acid transport and metabolism / Coenzyme transport and metabolism /	0.501	3.6e-05	~	0.00582	0.565	~	-0.157	0.431	~	0.664	1.04e-07	u	NA	NA
lmo208__00810	lmo0979	lmo0979	NA	Lmo0979 protein	Defense/virulence mechanisms	1.5	8.34e-12	U+	0.0411	0.53	~	0.172	0.592	~	1.37	1.66e-10	U+	732	DE2
lmo208__00811	lmo0980	lmo0980	NA	Transport permease protein	Defense/virulence mechanisms	0.831	7.37e-07	u	0.0487	0.508	~	0.142	0.574	~	0.738	8.64e-06	u	NA	NA
lmo208__00812	lmo0981	lmo0981	NA	Lmo0981 protein	Carbohydrate transport and metabolism / Amino acid transport and metabolism / Inorganic ion transport and metabolism / General function prediction only /	0.153	0.0898	~	0.557	0.000203	~	-0.108	0.58	~	0.818	1.84e-09	u	NA	NA
lmo208__00813	lmo0982	lmo0982	Operon_157	Lmo0982 protein	Carbohydrate transport and metabolism	0.917	1.38e-14	u	-0.11	0.318	~	0.0425	0.689	~	0.764	1.52e-10	u	NA	NA
lmo208__00814	lmo0983	lmo0983	Operon_157	Glutathione peroxidase	Posttranslational modification, protein turnover, chaperones	0.806	6.49e-10	u	-0.134	0.288	~	-0.00809	0.746	~	0.68	1.89e-07	u	NA	NA
lmo208__00815	lmo0984	lmo0984	NA	LytR family transcriptional regulator	Transcription / Signal transduction mechanisms /	0.729	0.0173	u	-1.26	0.00219	D-	-0.205	0.638	~	-0.326	0.138	~	939	DE4
lmo208__00816	lmo0985	lmo0985	NA	Lmo0985 protein	Not in COGs	1.16	0.00406	U+	-1.42	0.00462	D-	-0.0153	0.75	~	-0.25	0.197	~	940	DE4
lmo208__00817	lmo0986	lmo0986	NA	Lmo0986 protein	Defense/virulence mechanisms	1.02	0.00577	U+	-1.26	0.00672	D-	-0.16	0.682	~	-0.0816	0.265	~	942	DE4
lmo208__00818	cylB	lmo0987	NA	Lmo0987 protein	Defense/virulence mechanisms	1.13	0.00296	U+	-1.31	0.0051	D-	-0.107	0.711	~	-0.0751	0.268	~	941	DE4
lmo208__00819	prfC	lmo0988	NA	Peptide chain release factor 3	Translation	0.174	0.0836	~	-0.0468	0.503	~	-0.162	0.487	~	0.289	0.0239	~	NA	NA
lmo208__00820	lmo0989	lmo0989	NA	Lmo0989 protein	Transcription	0.132	0.147	~	0.11	0.415	~	-0.469	0.0758	~	0.711	4.41e-05	u	NA	NA
lmo208__00821	lmo0990	lmo0990	NA	Multidrug export protein MepA	Defense/virulence mechanisms	0.573	0.00492	~	-0.205	0.32	~	-0.0168	0.744	~	0.385	0.0375	~	NA	NA
lmo208__00822	lmo0991	lmo0991	Operon_158	Lmo0991 protein	Inorganic ion transport and metabolism	0.425	0.0571	~	-0.719	0.0362	d	0.183	0.627	~	-0.476	0.0479	~	NA	NA
lmo208__00823	lmo0992	lmo0992	Operon_158	Lmo0992 protein	Inorganic ion transport and metabolism	1.07	6.03e-24	U+	-0.333	0.00479	~	0.0805	0.592	~	0.66	5.56e-10	u	661	DE2
lmo208__00824	lmo0993	lmo0993	Operon_158	Lmo0993 protein	Inorganic ion transport and metabolism	1	3.5e-16	U+	-0.398	0.00395	~	-0.00592	0.748	~	0.611	5.79e-07	u	660	DE2
lmo208__00825	lmo0994	lmo0994	NA	Lmo0994 protein	Not in COGs	3.95	1.08e-10	U+	0.0582	0.555	~	2.38	0.0068	U+	1.63	0.00435	U+	557	DE3
lmo208__00826	lmo0995	lmo0995	NA	Lmo0995 protein	Carbohydrate transport and metabolism	2.66	6.13e-06	U+	0.147	0.52	~	1.78	0.0421	U+	1.03	0.0374	U+	545	DE3
lmo208__00827	lmo0996	lmo0996	NA	Methylated-DNA--protein-cysteine methyltransferase	Replication, recombination and repair	0.193	0.0936	~	-0.00424	0.57	~	-0.13	0.598	~	0.319	0.0311	~	NA	NA
lmo208__00828	clpE	lmo0997	NA	ATP-dependent protease ClpE	Posttranslational modification, protein turnover, chaperones	-1.2	0.0535	~	-0.346	0.476	~	1.23	0.35	~	-2.78	0.000495	D-	483	DE14
lmo208__00829	lmo0998	lmo0998	NA	Lmo0998 protein	General function prediction only	-1.06	1.56e-10	D-	-0.326	0.0869	~	0.0546	0.695	~	-1.44	9.82e-18	D-	291	DE1
lmo208__00830	lmo0999	lmo0999	NA	Lmo0999 protein	Not in COGs	0.411	3.48e-05	~	-0.777	4.93e-13	d	-0.0775	0.59	~	-0.288	0.00299	~	NA	NA
lmo208__00831	lmo1000	lmo1000	NA	Lmo1000 protein	Secondary metabolites biosynthesis, transport and catabolism	1.9	1.4e-40	U+	-0.162	0.25	~	-0.0461	0.698	~	1.79	9.76e-36	U+	774	DE2
lmo208__00832	lmo1001	lmo1001	NA	Lmo1001 protein	Function unknown	2.13	4.92e-24	U+	-0.11	0.444	~	-0.0687	0.696	~	2.09	5.99e-23	U+	783	DE2
lmo208__00833	ptsH	lmo1002	Operon_159	Phosphocarrier protein HPr	Carbohydrate transport and metabolism	-0.365	2.47e-07	~	0.137	0.0919	~	-0.166	0.125	~	-0.0619	0.14	~	NA	NA
lmo208__00834	ptsI	lmo1003	Operon_159	Phosphoenolpyruvate-protein phosphotransferase	Carbohydrate transport and metabolism	-0.361	9.02e-11	~	0.146	0.0225	~	-0.214	0.00783	~	-0.00174	0.294	~	NA	NA
lmo208__00835	lmo1004	lmo1004	Operon_160	Lmo1004 protein	Function unknown	-0.134	0.1	~	0.122	0.311	~	-0.104	0.576	~	0.0913	0.167	~	NA	NA
lmo208__00836	lmo1005	lmo1005	Operon_160	Lmo1005 protein	Lipid transport and metabolism	-0.151	0.106	~	0.208	0.198	~	-0.0142	0.74	~	0.0712	0.212	~	NA	NA
lmo208__00837	lmo1006	lmo1006	NA	Aminotransferase	Amino acid transport and metabolism	0.893	1.16e-06	u	-0.215	0.255	~	-0.166	0.554	~	0.844	5.11e-06	u	NA	NA
lmo208__00838	lmo1007	lmo1007	NA	Lmo1007 protein	Not in COGs	6.43	6.67e-45	U+	-4.3	6.43e-23	D-	0.431	0.55	~	1.7	0.000117	U+	905	DE4
lmo208__00839	lmo1008	lmo1008	NA	Lmo1008 protein	Function unknown	-0.408	8.84e-05	~	0.311	0.0111	~	-0.336	0.032	~	0.24	0.0132	~	NA	NA
lmo208__00840	lmo1009	lmo1009	Operon_161	Lmo1009 protein	General function prediction only	1.04	1.72e-07	U+	-0.167	0.351	~	-0.164	0.576	~	1.04	2.38e-07	U+	807	DE2
lmo208__00841	lmo1010	lmo1010	Operon_161	Lmo1010 protein	Transcription	1.12	4.5e-12	U+	-0.234	0.185	~	0.0143	0.742	~	0.875	6.86e-08	u	806	DE2
lmo208__00842	dapH	lmo1011	Operon_161	2,3,4,5-tetrahydropyridine-2,6-dicarboxylate N-acetyltransferase	Amino acid transport and metabolism	0.257	0.000111	~	-0.158	0.045	~	0.115	0.293	~	-0.0164	0.257	~	NA	NA
lmo208__00843	lmo1012	lmo1012	Operon_161	N-acetyldiaminopimelate deacetylase	General function prediction only	0.0775	0.191	~	0.0677	0.47	~	0.154	0.519	~	-0.00897	0.29	~	NA	NA
lmo208__00844	lmo1013	lmo1013	NA	Lmo1013 protein	Cell wall/membrane biogenesis	-1.77	6.76e-76	D-	0.2	0.0733	~	-0.000913	0.754	~	-1.57	4.83e-60	D-	383	DE1
lmo208__00845	gbuA	lmo1014	Operon_162	ATP-dependent transporter subunit A GbuA protein	Amino acid transport and metabolism	1.22	9.3e-11	U+	0.424	0.0489	~	-0.174	0.542	~	1.81	1.3e-21	U+	817	DE2
lmo208__00846	gbuB	lmo1015	Operon_162	ATP-dependent transporter subunit B GbuB protein	Amino acid transport and metabolism	1.41	6.16e-09	U+	0.371	0.167	~	-0.239	0.525	~	2.02	2.32e-16	U+	819	DE2
lmo208__00847	gbuC	lmo1016	Operon_162	ATP-dependent transporter subunit C GbuC protein	Amino acid transport and metabolism	1.6	1.34e-10	U+	0.322	0.222	~	-0.165	0.614	~	2.09	1.23e-16	U+	818	DE2
lmo208__00848	lmo1017	lmo1017	NA	Lmo1017 protein	Carbohydrate transport and metabolism	1.02	2.24e-12	U+	0.143	0.298	~	-0.207	0.373	~	1.37	8.5e-21	U+	815	DE2
lmo208__00849	cutC	lmo1018	Operon_163	PF03932 family protein CutC	Inorganic ion transport and metabolism	-0.00777	0.272	~	0.453	0.0478	~	-0.0211	0.739	~	0.467	0.00994	~	NA	NA
lmo208__00850	lmo1019	lmo1019	Operon_163	Lmo1019 protein	Function unknown	0.676	9.52e-06	u	-0.0992	0.412	~	-0.237	0.343	~	0.814	1.82e-07	u	NA	NA
lmo208__00851	lmo1020	lmo1020	Operon_163	Lmo1020 protein	Function unknown	0.787	1.8e-15	u	-0.03	0.505	~	-0.0987	0.522	~	0.856	8.1e-18	u	NA	NA
lmo208__00852	liaS	lmo1021	Operon_163	Two component sensor histidine kinase LiaS	Signal transduction mechanisms	0.631	3.41e-13	u	-0.0392	0.465	~	-0.142	0.308	~	0.734	4.61e-17	u	NA	NA
lmo208__00853	liaR	lmo1022	Operon_163	Two component response regulator LiaR	Transcription / Signal transduction mechanisms /	0.556	5.46e-10	~	-0.0895	0.295	~	-0.137	0.346	~	0.603	2.64e-11	u	NA	NA
lmo208__00854	lmo1023	lmo1023	Operon_163	Lmo1023 protein	Inorganic ion transport and metabolism	0.466	2.37e-07	~	-0.0205	0.525	~	-0.203	0.145	~	0.649	1.79e-12	u	NA	NA
lmo208__00855	lmo1024	lmo1024	Operon_164	Lmo1024 protein	Not in COGs	0.00387	0.274	~	0.17	0.227	~	-0.142	0.502	~	0.316	0.00977	~	NA	NA
lmo208__00856	lmo1025	lmo1025	Operon_164	Lmo1025 protein	Function unknown	-0.102	0.167	~	0.236	0.176	~	-0.195	0.442	~	0.329	0.0187	~	NA	NA
lmo208__00857	lmo1026	lmo1026	NA	Lmo1026 protein	Transcription	-0.0468	0.205	~	0.0173	0.542	~	-0.0575	0.65	~	0.028	0.255	~	NA	NA
lmo208__00858	rnj	lmo1027	Operon_165	Ribonuclease J	General function prediction only	-0.224	0.0676	~	-0.0977	0.431	~	-0.146	0.562	~	-0.175	0.113	~	NA	NA
lmo208__00859	rpoY	lmo1028	Operon_165	DNA-directed RNA polymerase subunit epsilon	Function unknown	-0.44	0.00566	~	-0.0973	0.438	~	-0.0118	0.745	~	-0.526	0.00168	~	NA	NA
lmo208__00860	lmo1029	lmo1029	NA	Lmo1029 protein	General function prediction only	0.737	0.000212	u	-0.0191	0.556	~	-0.313	0.347	~	1.03	6.5e-07	U+	714	DE2
lmo208__00861	lmo1030	lmo1030	NA	Lmo1030 protein	Transcription	0.305	0.0611	~	-0.397	0.112	~	-0.117	0.648	~	0.0243	0.281	~	NA	NA
lmo208__00862	lmo1031	lmo1031	Operon_166	Lmo1031 protein	Carbohydrate transport and metabolism	-0.483	0.022	~	-0.264	0.292	~	-0.00789	0.751	~	-0.74	0.00213	d	NA	NA
lmo208__00863	lmo1032	lmo1032	Operon_166	Lmo1032 protein	Carbohydrate transport and metabolism	-0.707	0.0105	d	-0.333	0.299	~	0.266	0.549	~	-1.31	3.05e-05	D-	253	DE1
lmo208__00864	lmo1033	lmo1033	Operon_166	Lmo1033 protein	Carbohydrate transport and metabolism	-0.83	0.000987	d	-0.38	0.218	~	0.0809	0.697	~	-1.29	2.55e-06	D-	252	DE1
lmo208__00865	lmo1034	lmo1034	Operon_166	Glycerol 3-phosphotransferase	Energy production and conversion	-0.8	0.00676	d	-0.019	0.564	~	-0.196	0.623	~	-0.623	0.0274	d	NA	NA
lmo208__00866	lmo1035	lmo1035	Operon_166	Lmo1035 protein	Carbohydrate transport and metabolism	-0.487	0.00301	~	0.174	0.308	~	0.198	0.462	~	-0.511	0.00192	~	NA	NA
lmo208__00867	lmo1036	lmo1036	Operon_166	Lmo1036 protein	Not in COGs	-0.288	0.0307	~	-0.0273	0.539	~	-0.00809	0.748	~	-0.307	0.0275	~	NA	NA
lmo208__00868	lmo1037	lmo1037	NA	Lmo1037 protein	Function unknown	0.646	0.000317	u	-1.43	3.27e-12	D-	0.0142	0.744	~	-0.797	4.5e-05	d	934	DE4
lmo208__00869	lmo1038	lmo1038	Operon_167	Lmo1038 protein	Coenzyme transport and metabolism	1.51	1.88e-28	U+	-0.549	0.000137	~	-0.172	0.446	~	1.13	3.35e-16	U+	657	DE2
lmo208__00870	lmo1039	lmo1039	Operon_167	Lmo1039 protein	Amino acid transport and metabolism	1.51	3.6e-28	U+	-0.602	2.79e-05	d	-0.158	0.486	~	1.07	2.24e-14	U+	656	DE2
lmo208__00871	lmo1040	lmo1040	Operon_167	Lmo1040 protein	Inorganic ion transport and metabolism	1.69	1.32e-44	U+	-0.636	1.74e-07	d	0.0544	0.673	~	1	1.57e-16	U+	658	DE2
lmo208__00872	lmo1041	lmo1041	Operon_168	Lmo1041 protein	Inorganic ion transport and metabolism	0.395	0.0424	~	-0.048	0.532	~	0.168	0.61	~	0.179	0.165	~	NA	NA
lmo208__00873	lmo1042	lmo1042	Operon_168	Molybdopterin molybdenumtransferase	Coenzyme transport and metabolism	0.131	0.172	~	-0.157	0.383	~	0.0964	0.667	~	-0.122	0.194	~	NA	NA
lmo208__00874	lmo1043	lmo1043	Operon_168	Lmo1043 protein	Coenzyme transport and metabolism	0.427	0.0262	~	-0.4	0.123	~	0.453	0.203	~	-0.427	0.0286	~	NA	NA
lmo208__00875	moaE	lmo1044	Operon_168	Molybdopterin synthase catalytic subunit	Coenzyme transport and metabolism	0.218	0.145	~	-0.143	0.452	~	0.13	0.667	~	-0.0546	0.266	~	NA	NA
lmo208__00876	moaD	lmo1045	Operon_168	Molybdopterin synthase sulfur carrier subunit	Coenzyme transport and metabolism	-0.0343	0.263	~	0.0472	0.547	~	0.205	0.635	~	-0.192	0.2	~	NA	NA
lmo208__00877	moaC	lmo1046	Operon_168	Cyclic pyranopterin monophosphate synthase	Coenzyme transport and metabolism	0.206	0.165	~	-0.0563	0.537	~	0.364	0.466	~	-0.214	0.173	~	NA	NA
lmo208__00878	moaA	lmo1047	Operon_168	GTP 3',8-cyclase	Coenzyme transport and metabolism	0.234	0.117	~	-0.0795	0.503	~	0.448	0.255	~	-0.293	0.093	~	NA	NA
lmo208__00879	lmo1048	lmo1048	Operon_169	Molybdenum cofactor biosynthesis protein B	Coenzyme transport and metabolism	-0.723	8.43e-07	d	-0.191	0.242	~	0.00954	0.745	~	-0.924	1.11e-09	d	NA	NA
lmo208__00880	lmo1049	lmo1049	Operon_169	Lmo1049 protein	Coenzyme transport and metabolism	0.139	0.135	~	-0.262	0.162	~	0.182	0.49	~	-0.306	0.0316	~	NA	NA
lmo208__00881	lmo1050	lmo1050	NA	Lmo1050 protein	General function prediction only	-1.33	4e-05	D-	-0.0723	0.529	~	0.309	0.535	~	-1.71	2.71e-07	D-	282	DE1
lmo208__00882	def	lmo1051	NA	Peptide deformylase	Translation	-0.44	0.0015	~	-0.0346	0.524	~	0.0816	0.641	~	-0.556	0.000125	~	NA	NA
lmo208__00883	pdhA	lmo1052	Operon_170	Pyruvate dehydrogenase E1 component subunit alpha	Energy production and conversion	-0.168	0.173	~	-0.0846	0.506	~	0.349	0.433	~	-0.601	0.0155	d	NA	NA
lmo208__00884	pdhB	lmo1053	Operon_170	Pyruvate dehydrogenase E1 component subunit beta	Energy production and conversion	-0.0462	0.253	~	-0.212	0.397	~	0.417	0.398	~	-0.675	0.0143	d	NA	NA
lmo208__00885	pdhC	lmo1054	Operon_170	Dihydrolipoamide acetyltransferase component of pyruvate dehydrogenase complex	Energy production and conversion	0.189	0.173	~	-0.33	0.284	~	0.459	0.36	~	-0.6	0.0263	d	NA	NA
lmo208__00886	pdhD	lmo1055	Operon_170	Dihydrolipoyl dehydrogenase	Energy production and conversion	0.423	0.0688	~	-0.436	0.209	~	0.516	0.319	~	-0.528	0.0445	~	NA	NA
lmo208__00887	lmo1056	lmo1056	NA	hypothetical protein	NA	1.14	1.1e-05	U+	-0.0495	0.534	~	-0.0586	0.718	~	1.15	1.19e-05	U+	868	DE2
lmo208__00888	lmo1057	lmo1057	Operon_171	Lmo1057 protein	Energy production and conversion	-0.756	9.36e-10	d	0.168	0.208	~	0.138	0.478	~	-0.726	5.11e-09	d	NA	NA
lmo208__00889	lmo1058	lmo1058	Operon_171	hypothetical protein	Function unknown	-0.705	1.78e-05	d	0.214	0.228	~	0.207	0.434	~	-0.698	2.39e-05	d	NA	NA
lmo208__00890	lmo1059	lmo1059	Operon_171	Lmo1059 protein	Posttranslational modification, protein turnover, chaperones	-0.847	4.19e-09	d	0.281	0.0885	~	0.0369	0.711	~	-0.602	2.43e-05	d	NA	NA
lmo208__00891	lmo1060	lmo1060	Operon_172	Putative two-component response regulator Lmo1060 protein	Transcription / Signal transduction mechanisms /	-1.1	3.88e-08	D-	-0.146	0.401	~	-0.12	0.62	~	-1.13	4.19e-08	D-	324	DE1
lmo208__00892	lmo1061	lmo1061	Operon_172	Putative two-component histidine kinase	Signal transduction mechanisms	-1.26	1.03e-15	D-	-0.00785	0.565	~	-0.422	0.0605	~	-0.845	8.55e-08	d	336	DE1
lmo208__00893	lmo1062	lmo1062	NA	Lmo1062 protein	Defense/virulence mechanisms	-0.734	0.0928	~	0.0242	0.568	~	-0.158	0.713	~	-0.552	0.146	~	NA	NA
lmo208__00894	lmo1063	lmo1063	NA	Lmo1063 protein	Defense/virulence mechanisms	-0.105	0.249	~	0.0961	0.541	~	0.299	0.65	~	-0.308	0.201	~	NA	NA
lmo208__00895	lmo1064	lmo1064	Operon_173	Lmo1064 protein	Inorganic ion transport and metabolism	0.43	5.34e-05	~	-0.165	0.171	~	-0.154	0.379	~	0.419	9.84e-05	~	NA	NA
lmo208__00896		lmo1065	Operon_173	hypothetical protein	Function unknown	0.0982	0.205	~	-0.0873	0.487	~	0.186	0.577	~	-0.175	0.159	~	NA	NA
lmo208__00897	lmo1066	lmo1066	NA	Lmo1066 protein	Carbohydrate transport and metabolism	-0.159	0.069	~	0.0559	0.465	~	-0.127	0.503	~	0.0244	0.264	~	NA	NA
lmo208__00898	bipA	lmo1067	NA	Large ribosomal subunit assembly factor BipA	Signal transduction mechanisms	0.464	0.00879	~	0.078	0.483	~	-0.539	0.0681	~	1.08	5.95e-08	U+	861	DE2
lmo208__00899	lmo1068	lmo1068	NA	Lmo1068 protein	Not in COGs	-0.2	0.121	~	-0.227	0.288	~	-0.259	0.455	~	-0.168	0.158	~	NA	NA
lmo208__00900	lmo1069	lmo1069	NA	Lmo1069 protein	Function unknown	0.499	0.0104	~	-0.844	0.000652	d	-0.279	0.43	~	-0.0655	0.247	~	NA	NA
lmo208__00901	lmo1070	lmo1070	NA	hypothetical protein	Function unknown	0.609	0.000345	u	-0.226	0.227	~	-0.0407	0.716	~	0.424	0.0092	~	NA	NA
lmo208__00902	lmo1071	lmo1071	NA	Putative peptidoglycan glycosyltransferase FtsW	Cell cycle control, mitosis and meiosis	-0.224	0.00105	~	-0.0599	0.354	~	-0.0152	0.72	~	-0.268	0.000154	~	NA	NA
lmo208__00903	pycA	lmo1072	NA	Pyruvate carboxylase	Energy production and conversion	0.526	5.71e-14	~	0.0865	0.234	~	-0.135	0.212	~	0.748	2.83e-26	u	NA	NA
lmo208__00904	lmo1073	lmo1073	NA	Lmo1073 protein	Inorganic ion transport and metabolism	-1.16	2.83e-18	D-	0.525	0.000377	~	-0.318	0.11	~	-0.316	0.00879	~	169	DE1
lmo208__00905	tagG	lmo1074	Operon_174	Transport permease protein TagG	Carbohydrate transport and metabolism / Cell wall/membrane biogenesis /	-0.8	5.91e-09	d	-0.244	0.119	~	-0.201	0.362	~	-0.843	1.34e-09	d	NA	NA
lmo208__00906	tagH	lmo1075	Operon_174	Teichoic acids export ATP-binding protein TagH	Carbohydrate transport and metabolism / Cell wall/membrane biogenesis /	-0.926	1.88e-11	d	-0.22	0.151	~	-0.204	0.355	~	-0.943	1.18e-11	d	NA	NA
lmo208__00907	lmo1076	lmo1076	NA	Lmo1076 protein	Cell wall/membrane biogenesis	0.0975	0.11	~	0.0194	0.533	~	-0.301	0.0371	~	0.418	2.06e-05	~	NA	NA
lmo208__00908	lmo1077	lmo1077	NA	Lmo1077 protein	Cell wall/membrane biogenesis	-0.162	0.0784	~	-0.209	0.156	~	-0.17	0.421	~	-0.201	0.0547	~	NA	NA
lmo208__00909	lmo1078	lmo1078	NA	UTP--glucose-1-phosphate uridylyltransferase	Cell wall/membrane biogenesis	-0.232	0.0455	~	-0.405	0.0182	~	-0.121	0.575	~	-0.515	0.00039	~	NA	NA
lmo208__00910	lmo1079	lmo1079	NA	Lmo1079 protein	Function unknown	-0.72	1.54e-23	d	-0.118	0.144	~	-0.207	0.0482	~	-0.631	3.8e-18	d	NA	NA
lmo208__00911	lmo1080	lmo1080	Operon_175	Lmo1080 protein	Cell wall/membrane biogenesis	0.0275	0.231	~	-0.508	1.89e-06	~	-0.197	0.194	~	-0.284	0.00241	~	NA	NA
lmo208__00912	lmo1081	lmo1081	Operon_175	Glucose-1-phosphate thymidylyltransferase	Cell wall/membrane biogenesis	0.000683	0.277	~	-0.317	0.00515	~	-0.141	0.375	~	-0.175	0.0354	~	NA	NA
lmo208__00913	lmo1082	lmo1082	Operon_175	dTDP-4-dehydrorhamnose 3,5-epimerase	Cell wall/membrane biogenesis	-0.0915	0.0799	~	-0.271	0.00154	~	-0.172	0.134	~	-0.191	0.00652	~	NA	NA
lmo208__00914	lmo1083	lmo1083	Operon_175	dTDP-glucose 4,6-dehydratase	Cell wall/membrane biogenesis	-0.14	0.026	~	-0.264	0.00214	~	-0.191	0.0933	~	-0.213	0.00296	~	NA	NA
lmo208__00915	lmo1084	lmo1084	Operon_175	dTDP-4-dehydrorhamnose reductase	Cell wall/membrane biogenesis	-0.0839	0.103	~	-0.246	0.00796	~	-0.192	0.121	~	-0.138	0.0393	~	NA	NA
lmo208__00916	lmo1085	lmo1085	NA	Lmo1085 protein	Cell wall/membrane biogenesis	0.465	4.68e-05	~	-0.295	0.0286	~	-0.0855	0.599	~	0.256	0.015	~	NA	NA
lmo208__00917	tarI	lmo1086	Operon_176	Ribitol-5-phosphate cytidylyltransferase	Lipid transport and metabolism	-0.144	0.0748	~	-0.187	0.144	~	-0.202	0.265	~	-0.129	0.101	~	NA	NA
lmo208__00918	tarJ	lmo1087	Operon_176	Ribulose-5-phosphate reductase	Amino acid transport and metabolism / General function prediction only /	-0.172	0.0367	~	-0.209	0.076	~	-0.203	0.202	~	-0.178	0.0371	~	NA	NA
lmo208__00919	tagB	lmo1088	Operon_177	Teichoic acid biosynthesis protein B	Cell wall/membrane biogenesis	0.28	0.00403	~	-0.381	0.0015	~	-0.242	0.136	~	0.141	0.0756	~	NA	NA
lmo208__00920	tagD	lmo1089	Operon_177	Teichoic acid biosynthesis protein D	Cell wall/membrane biogenesis / Lipid transport and metabolism /	0.206	0.0384	~	-0.23	0.105	~	-0.487	0.00772	~	0.463	0.000184	~	NA	NA
lmo208__00921	lmo1090	lmo1090	Operon_177	Lmo1090 protein	Cell wall/membrane biogenesis	0.396	0.000449	~	-0.145	0.237	~	-0.406	0.02	~	0.657	3.77e-08	u	NA	NA
lmo208__00922	lmo1091	lmo1091	Operon_177	Lmo1091 protein	Cell wall/membrane biogenesis	0.42	0.000129	~	-0.115	0.294	~	-0.474	0.00346	~	0.779	1.38e-11	u	NA	NA
lmo208__00923	lmo1092	lmo1092	Operon_178	Nicotinate phosphoribosyltransferase	Coenzyme transport and metabolism	0.481	1.2e-07	~	-0.162	0.117	~	-0.0299	0.696	~	0.349	0.000101	~	NA	NA
lmo208__00924	nadE	lmo1093	Operon_178	NH(3)-dependent NAD(+) synthetase	Coenzyme transport and metabolism	0.621	1.68e-11	u	-0.243	0.0206	~	-0.0169	0.725	~	0.395	1.49e-05	~	NA	NA
lmo208__00925	lmo1094	lmo1094	Operon_178	Lmo1094 protein	Function unknown	0.776	9.17e-20	u	-0.322	0.000567	~	-0.0356	0.676	~	0.49	1.01e-08	~	NA	NA
lmo208__00926	lmo1095	lmo1095	NA	Lmo1095 protein	Carbohydrate transport and metabolism	0.0411	0.229	~	-0.215	0.172	~	0.148	0.504	~	-0.322	0.012	~	NA	NA
lmo208__00927	guaA	lmo1096	NA	GMP synthase [glutamine-hydrolyzing]	Nucleotide transport and metabolism	-0.523	2.11e-07	~	0.207	0.0748	~	-0.199	0.205	~	-0.117	0.0967	~	NA	NA
lmo208__00928	lmo1116	lmo1116	Operon_180	Lmo1116 protein	Transcription	0.175	0.0693	~	-0.115	0.342	~	-0.256	0.228	~	0.317	0.0102	~	NA	NA
lmo208__00929	lmo1117	lmo1117	Operon_180	Lmo1117 protein	Amino acid transport and metabolism	-0.232	0.0369	~	0.0618	0.469	~	-0.438	0.0318	~	0.267	0.0266	~	NA	NA
lmo208__00930	lmo0335	lmo0335	Operon_056	Lmo0335 protein	Not in COGs	1.04	0.0233	U+	0.209	0.476	~	0.21	0.686	~	1.04	0.0226	U+	586	DE35
lmo208__00931	na	NA	NA	hypothetical protein	NA	-1.26	0.000129	D-	0.635	0.108	~	0.346	0.486	~	-0.967	0.00171	d	438	DE1
lmo208__00932	lmo0079	lmo0079	Operon_014	Lmo0079 protein	Posttranslational modification, protein turnover, chaperones	-1.54	8.43e-05	D-	0.564	0.202	~	-0.157	0.679	~	-0.815	0.0197	d	437	DE1
lmo208__00933	na	NA	NA	hypothetical protein	NA	-1.65	1.01e-05	D-	0.384	0.3	~	-0.00823	0.752	~	-1.26	0.000601	D-	453	DE1
lmo208__00934	lmo1121	lmo1121	Operon_182	Lmo1121 protein	Not in COGs	-1.73	2.08e-05	D-	0.294	0.4	~	0.0785	0.722	~	-1.52	0.00016	D-	452	DE1
lmo208__00935	lmo1122	lmo1122	Operon_182	Lmo1122 protein	General function prediction only	-2.14	2.91e-07	D-	0.554	0.222	~	-0.261	0.619	~	-1.32	0.000941	D-	451	DE1
lmo208__00936	lmo1123	lmo1123	Operon_182	Lmo1123 protein	Not in COGs	-2.1	1.5e-09	D-	0.328	0.325	~	-0.178	0.646	~	-1.59	3.45e-06	D-	450	DE1
lmo208__00937	lmo1124	lmo1124	Operon_182	Lmo1124 protein	Not in COGs	-2.16	8.84e-09	D-	0.299	0.374	~	-0.11	0.699	~	-1.75	2.44e-06	D-	456	DE1
lmo208__00938	lmo1125	lmo1125	Operon_182	Lmo1125 protein	Not in COGs	-1.1	2.1e-05	D-	-0.181	0.403	~	-0.193	0.594	~	-1.09	3.53e-05	D-	455	DE1
lmo208__00939	lmo1126	lmo1126	Operon_182	Lmo1126 protein	Transcription / General function prediction only /	-1.16	7.95e-09	D-	-0.206	0.306	~	-0.162	0.569	~	-1.2	5.18e-09	D-	407	DE1
lmo208__00940	lmo1127	lmo1127	Operon_182	Lmo1127 protein	Function unknown	-1.59	2.76e-12	D-	0.0822	0.494	~	-0.213	0.526	~	-1.29	1.39e-08	D-	406	DE1
lmo208__00941	lmo1128	lmo1128	Operon_183	Lmo1128 protein	General function prediction only	-1.64	4.18e-06	D-	-0.119	0.506	~	-0.0631	0.724	~	-1.69	3.45e-06	D-	191	DE1
lmo208__00942	lmo1129	lmo1129	Operon_183	Lmo1129 protein	General function prediction only	-1.36	0.000503	D-	0.585	0.204	~	-0.00672	0.753	~	-0.772	0.0237	d	201	DE1
lmo208__00943	lmo1130	lmo1130	Operon_183	Lmo1130 protein	Transcription	-1.19	0.00552	D-	0.289	0.425	~	-0.0775	0.727	~	-0.822	0.0346	d	93	DE1
lmo208__00944	lmo1131	lmo1131	NA	Lmo1131 protein	Energy production and conversion / Posttranslational modification, protein turnover, chaperones /	3.69	6.85e-15	U+	-3.57	5.2e-13	D-	-0.0286	0.746	~	0.156	0.241	~	950	DE4
lmo208__00945	lmo1132	lmo1132	NA	Lmo1132 protein	Defense/virulence mechanisms	3.33	1.62e-15	U+	-3.07	1.89e-12	D-	0.0416	0.74	~	0.222	0.202	~	949	DE4
lmo208__00946	lmo1133	lmo1133	NA	Lmo1133 protein	Function unknown	NA	NA	NA	NA	NA	NA	NA	NA	NA	NA	NA	NA	NA	NA
lmo208__00947	lmo1134	lmo1134	Operon_184	Lmo1134 protein	Transcription	-0.168	0.129	~	-0.0983	0.453	~	-0.117	0.627	~	-0.149	0.159	~	NA	NA
lmo208__00948	lmo1135	lmo1135	Operon_184	Lmo1135 protein	Not in COGs	-0.327	0.00971	~	-0.106	0.383	~	-0.211	0.351	~	-0.221	0.0522	~	NA	NA
lmo208__00949	inlN	lmo1136	NA	Internalin N	Function unknown	-0.715	2.09e-06	d	0.217	0.197	~	-0.0666	0.668	~	-0.432	0.00257	~	NA	NA
lmo208__00950	lmo1137	lmo1137	NA	Lmo1137 protein	Function unknown	2.74	1.28e-18	U+	-0.983	0.00386	d	0.704	0.141	~	1.05	0.000382	U+	614	DE2
lmo208__00951	clp	lmo1138	NA	ATP-dependent ClpP protease proteolytic subunit	Posttranslational modification, protein turnover, chaperones / Intracellular trafficking and secretion /	1.1	0.00017	U+	-0.768	0.0284	d	0.768	0.0951	~	-0.431	0.0648	~	494	DE3
lmo208__00952	lmo1139	lmo1139	NA	Lmo1139 protein	Not in COGs	1.38	9.84e-09	U+	-0.0756	0.501	~	-0.027	0.738	~	1.34	3.31e-08	U+	728	DE2
lmo208__00953	lmo1140	lmo1140	NA	Lmo1140 protein	Function unknown	0.741	0.109	~	1.12	0.168	~	1.8	0.108	~	0.0596	0.286	~	NA	NA
lmo208__00954	lmo1141	lmo1141	NA	precorrin-2 dehydrogenase	Coenzyme transport and metabolism	0.287	0.106	~	-0.00989	0.568	~	0.422	0.347	~	-0.145	0.202	~	NA	NA
lmo208__00955	lmo1142	lmo1142	NA	Lmo1142 protein	Energy production and conversion	-1.39	3.52e-06	D-	0.562	0.114	~	-0.0633	0.717	~	-0.764	0.0052	d	175	DE1
lmo208__00956	lmo1143	lmo1143	NA	Lmo1143 protein	Secondary metabolites biosynthesis, transport and catabolism / Energy production and conversion /	-1.23	0.000403	D-	-0.0417	0.553	~	-0.107	0.697	~	-1.17	0.000978	D-	338	DE1
lmo208__00957	lmo1144	lmo1144	NA	Lmo1144 protein	Amino acid transport and metabolism	0.877	0.0678	~	-0.237	0.491	~	0.0677	0.74	~	0.572	0.141	~	NA	NA
lmo208__00958	lmo1145	lmo1145	NA	Lmo1145 protein	Amino acid transport and metabolism	0.512	0.128	~	0.19	0.5	~	-0.218	0.687	~	0.92	0.0502	~	NA	NA
lmo208__00959	lmo1146	lmo1146	NA	Lmo1146 protein	Not in COGs	0.198	0.218	~	-0.0599	0.553	~	-0.341	0.629	~	0.479	0.143	~	NA	NA
lmo208__00960	lmo1147	lmo1147	NA	Adenosylcobinamide kinase	Coenzyme transport and metabolism	0.00965	0.276	~	-0.047	0.559	~	-0.0175	0.751	~	-0.0198	0.294	~	NA	NA
lmo208__00961	cobS	lmo1148	NA	Adenosylcobinamide-GDP ribazoletransferase	Coenzyme transport and metabolism	-0.0689	0.259	~	-0.00985	0.571	~	-0.211	0.688	~	0.133	0.259	~	NA	NA
lmo208__00962	lmo1149	lmo1149	NA	Lmo1149 protein	Carbohydrate transport and metabolism	0.342	0.184	~	-0.319	0.451	~	0.152	0.714	~	-0.129	0.264	~	NA	NA
lmo208__00963	pocR	lmo1150	NA	Transcriptional regulator PocR	Transcription / Signal transduction mechanisms /	0.801	0.000224	u	-0.256	0.25	~	-0.0911	0.683	~	0.637	0.00297	u	NA	NA
lmo208__00964	pduA	lmo1151	NA	Lmo1151 protein	Secondary metabolites biosynthesis, transport and catabolism; Energy production and conversion;	NA	NA	NA	NA	NA	NA	NA	NA	NA	NA	NA	NA	NA	NA
lmo208__00965	pduB	lmo1152	NA	Lmo1152 protein	Amino acid transport and metabolism	NA	NA	NA	NA	NA	NA	NA	NA	NA	NA	NA	NA	NA	NA
lmo208__00966	lmo1153	lmo1153	NA	Lmo1153 protein	Secondary metabolites biosynthesis, transport and catabolism	-1.5	0.00311	D-	0.285	0.458	~	-0.0509	0.739	~	-1.16	0.0147	D-	197	DE1
lmo208__00967	pduD	lmo1154	NA	Diol dehydratase subunit gamma	Not in COGs	NA	NA	NA	NA	NA	NA	NA	NA	NA	NA	NA	NA	NA	NA
lmo208__00968	lmo1155	lmo1155	NA	Diol dehydratase subunit gamma	Secondary metabolites biosynthesis, transport and catabolism	-1.34	0.0304	D-	1.12	0.181	~	0.267	0.677	~	-0.485	0.163	~	1061	DE33
lmo208__00969	lmo1156	lmo1156	NA	Diol dehydratase-reactivating factor large subunit	Not in COGs	-0.498	0.0693	~	-0.193	0.459	~	0.479	0.401	~	-1.17	0.00122	D-	83	DE11
lmo208__00970	lmo1157	lmo1157	NA	Diol dehydratase-reactivating factor small subunit	Not in COGs	NA	NA	NA	NA	NA	NA	NA	NA	NA	NA	NA	NA	NA	NA
lmo208__00971	pduK	lmo1158	NA	Diol utilization polyhedral body protein PduK protein	Secondary metabolites biosynthesis, transport and catabolism; Energy production and conversion;	NA	NA	NA	NA	NA	NA	NA	NA	NA	NA	NA	NA	NA	NA
lmo208__00972	pduJ	lmo1159	NA	Diol utilization polyhedral body protein PduJ protein	Secondary metabolites biosynthesis, transport and catabolism; Energy production and conversion;	NA	NA	NA	NA	NA	NA	NA	NA	NA	NA	NA	NA	NA	NA
lmo208__00973	pduL	lmo1160	NA	Phosphate propanoyltransferase	Secondary metabolites biosynthesis, transport and catabolism	-1.2	0.0188	D-	0.142	0.526	~	0.102	0.724	~	-1.16	0.0232	D-	81	DE11
lmo208__00974	eutJ	lmo1161	NA	Ethanolamine utilization protein EutJ	Amino acid transport and metabolism	-1.4	0.00253	D-	-0.00567	0.573	~	0.116	0.708	~	-1.52	0.00137	D-	243	DE1
lmo208__00975	pduM	lmo1162	NA	Diol utilization polyhedral body protein PduM	Not in COGs	-1.95	0.00499	D-	1.04	0.222	~	0.0771	0.735	~	-0.991	0.0561	~	129	DE1
lmo208__00976	pduN	lmo1163	NA	Diol utilization polyhedral body protein PduN protein	Secondary metabolites biosynthesis, transport and catabolism; Energy production and conversion;	NA	NA	NA	NA	NA	NA	NA	NA	NA	NA	NA	NA	NA	NA
lmo208__00977	pduO	lmo1164	NA	Hyghly similar to Salmonella enterica PduO protein	General function prediction only / Function unknown /	-1.17	0.00708	D-	-0.0363	0.561	~	0.356	0.566	~	-1.56	0.000675	D-	80	DE11
lmo208__00978	lmo1165	lmo1165	NA	CoA-acylating propionaldehyde dehydrogenase	Energy production and conversion	-1.75	2.8e-05	D-	0.843	0.101	~	0.381	0.486	~	-1.29	0.000435	D-	112	DE1
lmo208__00979	lmo1166	lmo1166	NA	Lmo1166 protein	Energy production and conversion	-0.648	0.0373	d	-0.353	0.351	~	0.556	0.329	~	-1.56	5.63e-05	D-	102	DE1
lmo208__00980	glpF	lmo1167	NA	GlpF protein	Carbohydrate transport and metabolism	-1.07	0.00862	D-	-0.36	0.394	~	0.246	0.627	~	-1.67	0.000274	D-	302	DE1
lmo208__00981	ackA2	lmo1168	NA	Acetate kinase 2	Energy production and conversion	-0.722	0.000453	d	0.459	0.0659	~	-0.173	0.574	~	-0.0898	0.222	~	NA	NA
lmo208__00982	cobD	lmo1169	Operon_185	threonine-phosphate decarboxylase	Amino acid transport and metabolism	-0.924	2.36e-05	d	0.607	0.0184	u	-0.178	0.578	~	-0.139	0.183	~	NA	NA
lmo208__00983	lmo1170	lmo1170	Operon_185	Lmo1170 protein	Secondary metabolites biosynthesis, transport and catabolism	-1.71	2.87e-18	D-	0.689	0.00285	u	-0.119	0.61	~	-0.904	1.04e-06	d	142	DE1
lmo208__00984	pduQ	lmo1171	NA	NADPH-dependent butanol dehydrogenase EutG protein	Energy production and conversion	0.589	0.0813	~	-0.451	0.322	~	-0.321	0.617	~	0.459	0.13	~	NA	NA
lmo208__00985	eutV	lmo1172	Operon_186	Two component Response regulator	Signal transduction mechanisms	0.53	0.015	~	0.0511	0.531	~	-0.37	0.362	~	0.951	0.000121	u	NA	NA
lmo208__00986	eutW	lmo1173	Operon_186	Two component Histidine kinase sensor	Signal transduction mechanisms	0.506	0.0368	~	0.173	0.432	~	-0.335	0.483	~	1.01	0.000547	U+	872	DE2
lmo208__00987	eutA	lmo1174	Operon_187	Ethanolamine utilization protein EutA	Amino acid transport and metabolism	3.14	0.00103	U+	-0.947	0.304	~	0.0277	0.752	~	2.16	0.0161	U+	575	DE9
lmo208__00988	eutB	lmo1175	Operon_187	Ethanolamine ammonia-lyase large subunit	Amino acid transport and metabolism	3.65	3.81e-05	U+	-0.89	0.296	~	0.0413	0.749	~	2.71	0.00168	U+	578	DE9
lmo208__00989	eutC	lmo1176	Operon_187	Ethanolamine ammonia-lyase small subunit	Amino acid transport and metabolism	3.51	9.52e-05	U+	-0.772	0.342	~	0.381	0.679	~	2.36	0.00566	U+	580	DE9
lmo208__00990	eutL	lmo1177	Operon_187	carboxysome structural protein EutL	Amino acid transport and metabolism	3.31	0.000186	U+	-0.883	0.299	~	-0.25	0.71	~	2.68	0.00228	U+	579	DE9
lmo208__00991	eutK	lmo1178	Operon_187	carboxysome structural protein EutK	Secondary metabolites biosynthesis, transport and catabolism / Energy production and conversion /	3.66	0.000128	U+	-0.98	0.286	~	0.403	0.681	~	2.27	0.0101	U+	577	DE9
lmo208__00992	eutE	lmo1179	Operon_187	Acetaldehyde dehydrogenase, ethanolamine utilization cluster eutE protein	Energy production and conversion	2.95	0.000349	U+	-0.972	0.261	~	0.316	0.688	~	1.67	0.0252	U+	576	DE9
lmo208__00993	eutM	lmo1180	Operon_187	Ethanolamine utilization protein similar to PduA/PduJ EutM protein	Secondary metabolites biosynthesis, transport and catabolism / Energy production and conversion /	2.78	0.00455	U+	-1.2	0.255	~	0.243	0.718	~	1.33	0.0844	~	582	DE9
lmo208__00994	eutT	lmo1181	Operon_187	ATP:Cob(I)alamin adenosyltransferase, ethanolamine cluster EutT protein	Amino acid transport and metabolism	2.32	0.0028	U+	-0.847	0.291	~	-0.15	0.726	~	1.63	0.0252	U+	585	DE9
lmo208__00995	eutD	lmo1182	Operon_187	Phosphate propanoyltransferase, ethanolamine cluster, EutD protein	Secondary metabolites biosynthesis, transport and catabolism	2.95	0.00053	U+	-0.904	0.287	~	0.494	0.644	~	1.56	0.0355	U+	573	DE9
lmo208__00996	lmo1183	lmo1183	Operon_187	Lmo1183 protein	Not in COGs	2.69	0.00131	U+	-1.14	0.219	~	0.37	0.677	~	1.18	0.0745	~	583	DE9
lmo208__00997	eutN	lmo1184	Operon_187	polyhedral-body-like protein EutN protein	Secondary metabolites biosynthesis, transport and catabolism / Energy production and conversion /	2.33	0.0078	U+	-0.56	0.424	~	0.188	0.724	~	1.58	0.0441	U+	581	DE9
lmo208__00998	lmo1185	lmo1185	Operon_187	Ethanolamine cluster protein similar to PduT protein	Secondary metabolites biosynthesis, transport and catabolism / Energy production and conversion /	2.65	0.00112	U+	-0.7	0.35	~	0.324	0.687	~	1.63	0.027	U+	574	DE9
lmo208__00999	eutH	lmo1186	Operon_187	Ethanolamine permease EutH protein	Amino acid transport and metabolism	2.18	0.00214	U+	-0.771	0.292	~	0.451	0.633	~	0.964	0.0822	~	584	DE9
lmo208__01000	eutQ	lmo1187	Operon_187	Ethanolamine utilization protein EutQ	Amino acid transport and metabolism	1.51	0.0196	U+	-0.96	0.227	~	-0.162	0.72	~	0.71	0.13	~	571	DE9
lmo208__01001	lmo1188	lmo1188	NA	Putative major teichoic acid biosynthesis protein C	Not in COGs	-0.977	5.61e-13	d	0.182	0.21	~	-0.23	0.282	~	-0.565	2.27e-05	~	NA	NA
lmo208__01002	lmo1189	lmo1189	NA	AraC familiy Transcriptional regulator	Transcription	0.591	0.00827	u	0.0895	0.492	~	-0.335	0.406	~	1.02	3.99e-05	U+	713	DE2
lmo208__01003	lmo1190	lmo1190	NA	Lmo1190 protein	Not in COGs	2.12	0.00511	U+	-0.84	0.29	~	-0.22	0.71	~	1.5	0.0328	U+	572	DE9
lmo208__01004	cbiA	lmo1191	NA	Cobyrinate a,c-diamide synthase	Coenzyme transport and metabolism	1.02	0.0616	~	-0.31	0.475	~	0.176	0.715	~	0.536	0.165	~	NA	NA
lmo208__01005	cobD	lmo1192	NA	Cobalamin biosynthesis protein CobD	Coenzyme transport and metabolism	0.872	0.108	~	-0.132	0.542	~	0.132	0.731	~	0.607	0.171	~	NA	NA
lmo208__01006	cbiC	lmo1193	NA	Lmo1193 protein	Coenzyme transport and metabolism	0.472	0.178	~	-0.291	0.493	~	-0.0215	0.752	~	0.203	0.256	~	NA	NA
lmo208__01007	cbiD	lmo1194	NA	Cobalt-precorrin-5B C(1)-methyltransferase	Coenzyme transport and metabolism	0.462	0.156	~	-0.171	0.517	~	0.216	0.696	~	0.0752	0.28	~	NA	NA
lmo208__01008	cbiE	lmo1195	NA	Cobalt-precorrin-6Y C(5)-methyltransferase CbiE protein	Coenzyme transport and metabolism	-0.407	0.17	~	-0.0834	0.549	~	-0.346	0.648	~	-0.145	0.261	~	NA	NA
lmo208__01009	lmo1196	lmo1196	NA	Cobalt-precorrin-6Y C(15)-methyltransferase Lmo1196 protein	Coenzyme transport and metabolism	0.779	0.108	~	0.0362	0.565	~	0.301	0.684	~	0.514	0.176	~	NA	NA
lmo208__01010	cbiF	lmo1197	NA	Cobalt-precorrin-4 C11-methyltransferase CbiF protein	Coenzyme transport and metabolism	-0.126	0.247	~	0.391	0.431	~	0.114	0.728	~	0.151	0.26	~	NA	NA
lmo208__01011	cbiG	lmo1198	NA	Cobalamin biosynthesis protein CbiG	Coenzyme transport and metabolism	0.289	0.21	~	-0.33	0.467	~	-0.131	0.726	~	0.0892	0.279	~	NA	NA
lmo208__01012	cbiH	lmo1199	NA	Precorrin-3B C17-methyltransferase CbiH protein	Coenzyme transport and metabolism	0.352	0.197	~	-0.395	0.446	~	0.189	0.712	~	-0.232	0.244	~	NA	NA
lmo208__01013	lmo1200	lmo1200	NA	Cobalt-precorrin-6x reductase Lmo1200 protein	Coenzyme transport and metabolism	-0.157	0.237	~	0.0973	0.543	~	-0.291	0.666	~	0.231	0.234	~	NA	NA
lmo208__01014	lmo1201	lmo1201	NA	uroporphyrinogen-III C-methyltransferase	Coenzyme transport and metabolism	0.23	0.215	~	-0.396	0.413	~	-0.00867	0.753	~	-0.158	0.255	~	NA	NA
lmo208__01015	cbiK	lmo1202	NA	Sirohydrochlorin cobaltochelatase CbiK protein	Coenzyme transport and metabolism	-0.3	0.197	~	0.107	0.539	~	-0.243	0.683	~	0.0505	0.286	~	NA	NA
lmo208__01016	cbiL	lmo1203	NA	Cobalt-precorrin-2 C(20)-methyltransferase CbiL protein	Coenzyme transport and metabolism	-0.541	0.13	~	0.439	0.395	~	-0.421	0.613	~	0.319	0.207	~	NA	NA
lmo208__01017	cbiM	lmo1204	NA	Cobalt transport protein CbiM	Inorganic ion transport and metabolism	-0.165	0.231	~	0.00733	0.572	~	-0.00418	0.754	~	-0.154	0.253	~	NA	NA
lmo208__01018	cbiN	lmo1205	NA	Cobalt transport protein CbiN	Inorganic ion transport and metabolism	-0.454	0.182	~	0.0538	0.562	~	-0.689	0.569	~	0.289	0.237	~	NA	NA
lmo208__01019	cbiQ	lmo1206	NA	Transmembrane component CbiQ of energizing module of cobalt ECF transporter	Inorganic ion transport and metabolism	-0.148	0.233	~	0.0405	0.56	~	-0.0959	0.726	~	-0.0112	0.296	~	NA	NA
lmo208__01020	cbiO	lmo1207	NA	ATPase component CbiO of energizing module of cobalt ECF transporter	Inorganic ion transport and metabolism	-0.371	0.0366	~	0.188	0.347	~	-0.0161	0.744	~	-0.167	0.159	~	NA	NA
lmo208__01021	cbiP	lmo1208	NA	Cobyric acid synthase	Coenzyme transport and metabolism	-0.519	0.00397	~	0.14	0.389	~	0.202	0.507	~	-0.58	0.00185	~	NA	NA
lmo208__01022	lmo1209	lmo1209	NA	Cob(I)alamin adenosyltransferase	Function unknown	-0.671	0.00181	d	0.136	0.428	~	0.264	0.464	~	-0.799	0.000344	d	NA	NA
lmo208__01023	lmo1210	lmo1210	Operon_188	Lmo1210 protein	Function unknown	-1.6	5.21e-11	D-	0.792	0.00442	u	-0.0539	0.717	~	-0.759	0.0011	d	153	DE1
lmo208__01024	lmo1211	lmo1211	Operon_188	Lmo1211 protein	Function unknown	-1.67	7.03e-10	D-	0.792	0.0107	u	-0.176	0.615	~	-0.702	0.00508	d	152	DE1
lmo208__01025	lmo1212	lmo1212	NA	Lmo1212 protein	Nucleotide transport and metabolism	-0.0359	0.247	~	-0.248	0.225	~	-0.0453	0.714	~	-0.239	0.0855	~	NA	NA
lmo208__01026	lmo1213	lmo1213	NA	Lmo1213 protein	Transcription	0.143	0.177	~	-0.209	0.347	~	0.15	0.628	~	-0.216	0.139	~	NA	NA
lmo208__01027	lmo1214	lmo1214	NA	Lmo1214 protein	Not in COGs	0.0815	0.181	~	-0.334	0.05	~	-0.0235	0.729	~	-0.229	0.0521	~	NA	NA
lmo208__01028	lmo1215	lmo1215	NA	Lmo1215 protein	Cell motility / Intracellular trafficking and secretion /	1.12	9.31e-10	U+	-0.746	0.000233	d	0.139	0.592	~	0.235	0.08	~	608	DE2
lmo208__01029	lmo1216	lmo1216	NA	Lmo1216 protein	Cell motility / Intracellular trafficking and secretion /	0.837	0.000182	u	-0.676	0.0108	d	-0.35	0.347	~	0.511	0.0142	~	NA	NA
lmo208__01030	lmo1217	lmo1217	Operon_189	Lmo1217 protein	Carbohydrate transport and metabolism	-0.0781	0.128	~	0.359	0.000332	~	-0.19	0.168	~	0.471	1.65e-07	~	NA	NA
lmo208__01031	lmo1218	lmo1218	Operon_189	Lmo1218 protein	Translation	0.048	0.19	~	0.311	0.00353	~	-0.156	0.3	~	0.515	4.84e-08	~	NA	NA
lmo208__01032	lmo1219	lmo1219	NA	Lmo1219 protein	Not in COGs	-0.595	2.8e-07	d	0.122	0.287	~	-0.0943	0.575	~	-0.379	0.000758	~	NA	NA
lmo208__01033	lmo1220	lmo1220	NA	Lmo1220 protein	Transcription	1.12	3.04e-08	U+	-0.111	0.439	~	-0.0464	0.717	~	1.05	2.09e-07	U+	739	DE2
lmo208__01034	pheS	lmo1221	Operon_190	Phenylalanine--tRNA ligase alpha subunit	Translation	-1.27	1.37e-26	D-	0.497	0.000172	~	-0.0957	0.575	~	-0.678	1.09e-08	d	425	DE1
lmo208__01035	pheT	lmo1222	Operon_190	Phenylalanine--tRNA ligase beta subunit	Translation / General function prediction only /	-1.21	2.04e-20	D-	0.375	0.0112	~	-0.102	0.582	~	-0.729	2.06e-08	d	424	DE1
lmo208__01036	lmo1223	lmo1223	Operon_191	Lmo1223 protein	Defense/virulence mechanisms	-0.537	9.92e-05	~	0.222	0.163	~	0.0668	0.661	~	-0.382	0.00396	~	NA	NA
lmo208__01037	lmo1224	lmo1224	Operon_191	Lmo1224 protein	Defense/virulence mechanisms	-1.37	1.01e-31	D-	0.22	0.098	~	-0.224	0.208	~	-0.921	3.71e-15	d	360	DE1
lmo208__01038	lmo1225	lmo1225	Operon_192	Lmo1225 protein	Transcription	-0.41	0.03	~	0.484	0.0663	~	0.156	0.609	~	-0.0817	0.235	~	NA	NA
lmo208__01039	lmo1226	lmo1226	Operon_192	Lmo1226 protein	General function prediction only	-0.385	0.0331	~	0.507	0.0481	~	0.173	0.586	~	-0.0513	0.259	~	NA	NA
lmo208__01040	ung2	lmo1227	NA	Uracil-DNA glycosylase 2	Replication, recombination and repair	-1.28	1.92e-07	D-	0.282	0.267	~	0.124	0.651	~	-1.12	4.2e-06	D-	205	DE1
lmo208__01041	rnhC	lmo1228	NA	Ribonuclease HIII	Replication, recombination and repair	0.753	3.61e-08	u	-0.598	8.15e-05	d	-0.299	0.158	~	0.454	0.000682	~	NA	NA
lmo208__01042	lmo1229	lmo1229	Operon_193	Cell division protein ZapA	Function unknown	1.09	1.04e-11	U+	-0.422	0.0206	~	-0.0503	0.7	~	0.723	6.04e-06	u	699	DE2
lmo208__01043	lmo1230	lmo1230	Operon_193	Lmo1230 protein	General function prediction only	0.923	1.4e-13	u	-0.407	0.00375	~	-0.00394	0.751	~	0.52	2.32e-05	~	NA	NA
lmo208__01044	lmo1231	lmo1231	Operon_193	Lmo1231 protein	Replication, recombination and repair / Amino acid transport and metabolism / General function prediction only /	0.475	0.00021	~	-0.29	0.0581	~	-0.0724	0.644	~	0.258	0.0254	~	NA	NA
lmo208__01045	mutS2	lmo1232	Operon_193	Endonuclease MutS2	Replication, recombination and repair	0.123	0.0851	~	-0.181	0.129	~	-0.0433	0.677	~	-0.0139	0.277	~	NA	NA
lmo208__01046	trxA	lmo1233	Operon_193	Thioredoxin	Posttranslational modification, protein turnover, chaperones / Energy production and conversion /	0.107	0.161	~	-0.211	0.213	~	-0.0351	0.718	~	-0.0698	0.22	~	NA	NA
lmo208__01047	uvrC	lmo1234	Operon_193	Excinuclease ABC subunit A UvrC protein C	Replication, recombination and repair	0.343	0.0051	~	-0.332	0.0316	~	0.0433	0.697	~	-0.0323	0.257	~	NA	NA
lmo208__01048	lmo1235	lmo1235	NA	Aspartokinase	Amino acid transport and metabolism	-0.251	0.00539	~	0.514	1.45e-06	~	-0.0833	0.567	~	0.347	0.000292	~	NA	NA
lmo208__01049	lmo1236	lmo1236	NA	Lmo1236 protein	Not in COGs	0.254	0.038	~	0.264	0.125	~	-0.148	0.531	~	0.667	1.16e-05	u	NA	NA
lmo208__01050	murI	lmo1237	Operon_194	Glutamate racemase	Cell wall/membrane biogenesis	-1.34	3.13e-27	D-	0.59	1.34e-05	u	-0.0362	0.702	~	-0.71	7.11e-09	d	358	DE1
lmo208__01051	rph	lmo1238	Operon_194	Ribonuclease PH	Translation	-1.41	7.99e-33	D-	0.401	0.00296	~	-0.19	0.306	~	-0.823	3.67e-12	d	354	DE1
lmo208__01052	lmo1239	lmo1239	Operon_194	dITP/XTP pyrophosphatase	Nucleotide transport and metabolism	-1.59	7.91e-41	D-	0.427	0.00164	~	-0.16	0.385	~	-1	3.21e-17	D-	353	DE1
lmo208__01053	lmo1240	lmo1240	Operon_194	Phosphoesterase	General function prediction only	-1.53	1.92e-36	D-	0.51	0.00016	~	-0.205	0.273	~	-0.81	1.81e-11	d	352	DE1
lmo208__01054	lmot17	lmot17	NA	tRNA-Arg(tct)	NA	-1.91	6e-20	D-	0.651	0.00835	u	-0.3	0.32	~	-0.956	1.53e-06	d	351	DE1
lmo208__01055	lmo1241	lmo1241	NA	Lmo1241 protein	Function unknown	3.06	0.000244	U+	0.89	0.29	~	2.11	0.11	~	1.85	0.0166	U+	541	DE3
lmo208__01056	lmo1242	lmo1242	Operon_195	Lmo1242 protein	Function unknown	0.701	2.45e-07	u	-0.296	0.0585	~	-0.063	0.666	~	0.468	0.000438	~	NA	NA
lmo208__01057	lmo1243	lmo1243	Operon_195	Lmo1243 protein	Function unknown	1.32	6.95e-28	U+	-0.647	2.89e-07	d	-0.142	0.463	~	0.81	2.63e-11	u	668	DE2
lmo208__01058	lmo1244	lmo1244	NA	Lmo1244 protein	Carbohydrate transport and metabolism	-0.367	0.0414	~	0.323	0.193	~	-0.0709	0.699	~	0.0267	0.279	~	NA	NA
lmo208__01059	lmo1245	lmo1245	NA	Lmo1245 protein	Not in COGs	3.01	4.42e-48	U+	-1.27	2.11e-09	D-	0.213	0.515	~	1.53	1.57e-13	U+	653	DE2
lmo208__01060	dbpA	lmo1246	Operon_196	ATP-dependent RNA helicase DbpA	Replication, recombination and repair / Transcription / Translation /	0.633	0.000101	u	-0.512	0.00759	~	-0.104	0.625	~	0.226	0.0735	~	NA	NA
lmo208__01061	lmo1247	lmo1247	Operon_196	Lmo1247 protein	Not in COGs	0.559	0.00017	~	-0.404	0.0222	~	-0.152	0.527	~	0.307	0.0229	~	NA	NA
lmo208__01062	lmo1248	lmo1248	NA	Lmo1248 protein	Replication, recombination and repair / General function prediction only /	-0.0738	0.176	~	0.126	0.296	~	-0.174	0.388	~	0.227	0.032	~	NA	NA
lmo208__01063	lmo1249	lmo1249	NA	Lmo1249 protein	Not in COGs	0.539	0.086	~	-0.429	0.319	~	0.115	0.713	~	-0.00411	0.298	~	NA	NA
lmo208__01064	lmo1250	lmo1250	NA	Lmo1250 protein	Carbohydrate transport and metabolism / Amino acid transport and metabolism / Inorganic ion transport and metabolism / General function prediction only /	0.357	0.029	~	-0.254	0.222	~	-0.255	0.433	~	0.357	0.0344	~	NA	NA
lmo208__01065	lmo1251	lmo1251	NA	Lmo1251 protein	Signal transduction mechanisms	-0.519	0.0158	~	0.966	0.000488	u	-0.398	0.317	~	0.845	0.000433	u	NA	NA
lmo208__01066	na	NA	NA	hypothetical protein	NA	0.145	0.133	~	-0.376	0.0591	~	-0.311	0.257	~	0.0806	0.215	~	NA	NA
lmo208__01067	lmo1252	lmo1252	NA	Lmo1252 protein	Function unknown	0.682	0.0124	u	-0.961	0.00681	d	-0.258	0.572	~	-0.0208	0.288	~	NA	NA
lmo208__01068	na	NA	NA	hypothetical protein	NA	0.419	8.21e-05	~	-0.519	1.72e-05	~	0.0823	0.594	~	-0.182	0.0441	~	NA	NA
lmo208__01069	lmo1253	lmo1253	NA	Lmo1253 protein	Transcription	0.02	0.258	~	0.0492	0.505	~	-0.109	0.609	~	0.178	0.101	~	NA	NA
lmo208__01070	lmo1254	lmo1254	Operon_197	Lmo1254 protein	Carbohydrate transport and metabolism	-0.0733	0.19	~	-0.311	0.0612	~	-0.0506	0.691	~	-0.333	0.0109	~	NA	NA
lmo208__01071	lmo1255	lmo1255	Operon_197	Lmo1255 protein	Carbohydrate transport and metabolism	0.131	0.115	~	-0.341	0.0308	~	0.00381	0.751	~	-0.214	0.051	~	NA	NA
lmo208__01072	lmo1256	lmo1256	NA	Lmo1256 protein	Replication, recombination and repair / General function prediction only /	1.63	6.03e-12	U+	-0.756	0.00171	d	0.474	0.225	~	0.402	0.0353	~	605	DE2
lmo208__01073	lmo1257	lmo1257	NA	Lmo1257 protein	Not in COGs	1.26	0.0562	~	0.998	0.261	~	-1.27	0.366	~	3.53	4.73e-05	U+	890	DE2
lmo208__01074	lmo1258	lmo1258	NA	Lmo1258 protein	Lipid transport and metabolism	0.0288	0.251	~	-0.0269	0.542	~	0.215	0.434	~	-0.213	0.0855	~	NA	NA
lmo208__01075	proA	lmo1259	Operon_198	Gamma-glutamyl phosphate reductase	Amino acid transport and metabolism	-0.594	2.56e-09	d	-0.049	0.457	~	-0.207	0.174	~	-0.436	1.14e-05	~	NA	NA
lmo208__01076	proB	lmo1260	Operon_198	Glutamate 5-kinase	Amino acid transport and metabolism	-0.526	3.12e-09	~	0.0305	0.498	~	-0.183	0.173	~	-0.312	0.000322	~	NA	NA
lmo208__01077	lmo1261	lmo1261	NA	Lmo1261 protein	Function unknown	0.64	0.0638	~	0.62	0.217	~	0.852	0.252	~	0.408	0.141	~	NA	NA
lmo208__01078	lmo1262	lmo1262	NA	Lmo1262 protein	Transcription	-0.0124	0.263	~	-0.0853	0.414	~	-0.112	0.57	~	0.0147	0.281	~	NA	NA
lmo208__01079	lmo1263	lmo1263	NA	Lmo1263 protein	Transcription	NA	NA	NA	NA	NA	NA	NA	NA	NA	NA	NA	NA	NA	NA
lmo208__01080	lmo1264	lmo1264	NA	Lmo1264 protein	General function prediction only	NA	NA	NA	NA	NA	NA	NA	NA	NA	NA	NA	NA	NA	NA
lmo208__01081	lmo1265	lmo1265	NA	Lmo1265 protein	Not in COGs	-0.505	0.0776	~	-0.0225	0.564	~	0.0391	0.74	~	-0.566	0.0677	~	NA	NA
lmo208__01082	lmo1266	lmo1266	NA	Lmo1266 protein	General function prediction only	0.313	0.131	~	0.0475	0.548	~	0.271	0.596	~	0.0896	0.256	~	NA	NA
lmo208__01083	tig	lmo1267	Operon_199	Trigger factor	Posttranslational modification, protein turnover, chaperones	-0.136	0.0107	~	0.22	0.0012	~	-0.212	0.0157	~	0.296	8.53e-07	~	NA	NA
lmo208__01084	clpX	lmo1268	Operon_199	ATP-dependent Clp protease ATP-binding subunit ClpX	Posttranslational modification, protein turnover, chaperones	-0.612	1.48e-08	d	-0.189	0.123	~	-0.0555	0.652	~	-0.746	1.02e-11	d	NA	NA
lmo208__01085	lmo1269	lmo1269	Operon_200	Signal peptidase I	Intracellular trafficking and secretion	0.089	0.173	~	-0.27	0.108	~	-0.111	0.592	~	-0.0699	0.213	~	NA	NA
lmo208__01086	lmo1270	lmo1270	Operon_200	Signal peptidase I	Intracellular trafficking and secretion	0.131	0.119	~	-0.193	0.206	~	-0.115	0.577	~	0.0528	0.232	~	NA	NA
lmo208__01087	lmo1271	lmo1271	Operon_200	Signal peptidase I	Intracellular trafficking and secretion	-0.347	0.00202	~	-0.38	0.00594	~	-0.165	0.394	~	-0.563	3.17e-06	~	NA	NA
lmo208__01088	lmo1272	lmo1272	Operon_200	Ribosome biogenesis GTPase A	General function prediction only	-0.361	0.000185	~	-0.418	0.000201	~	-0.207	0.179	~	-0.573	1.76e-08	~	NA	NA
lmo208__01089	rnhB	lmo1273	Operon_200	Ribonuclease HII	Replication, recombination and repair	-0.43	5.53e-05	~	-0.271	0.0319	~	-0.246	0.14	~	-0.455	2.86e-05	~	NA	NA
lmo208__01090	lmo1274	lmo1274	NA	Lmo1274 protein	Replication, recombination and repair / Intracellular trafficking and secretion /	-0.921	1.74e-05	d	-0.868	0.00239	d	-0.222	0.496	~	-1.57	1.42e-10	D-	69	DE7
lmo208__01091	topA	lmo1275	Operon_201	DNA topoisomerase 1	Replication, recombination and repair	0.543	0.000482	~	0.0458	0.512	~	-0.177	0.492	~	0.766	2.62e-06	u	NA	NA
lmo208__01092	gid	lmo1276	Operon_201	Methylenetetrahydrofolate--tRNA-(uracil-5-)-methyltransferase TrmFO	Translation	-0.758	0.000734	d	0.364	0.166	~	-0.153	0.618	~	-0.241	0.116	~	NA	NA
lmo208__01093	codV	lmo1277	Operon_202	Integrase recombinase	Replication, recombination and repair	-0.203	0.0494	~	-0.0342	0.519	~	-0.124	0.544	~	-0.113	0.144	~	NA	NA
lmo208__01094	clpQ	lmo1278	Operon_202	ATP-dependent protease subunit HslV	Posttranslational modification, protein turnover, chaperones	-0.0838	0.151	~	-0.189	0.142	~	0.0297	0.71	~	-0.303	0.00481	~	NA	NA
lmo208__01095	hslU	lmo1279	Operon_202	ATP-dependent protease ATPase subunit HslU	Posttranslational modification, protein turnover, chaperones	0.193	0.00671	~	-0.227	0.0118	~	-0.0724	0.546	~	0.0383	0.211	~	NA	NA
lmo208__01096	codY	lmo1280	Operon_202	Global transcriptional regulator CodY	Transcription	0.389	0.000467	~	-0.199	0.13	~	-0.162	0.388	~	0.351	0.00162	~	NA	NA
lmo208__01097	lmo1281	lmo1281	Operon_203	Lmo1281 protein	General function prediction only	0.648	2.11e-08	u	-0.239	0.0674	~	-0.129	0.49	~	0.539	3.57e-06	~	NA	NA
lmo208__01098	lmo1282	lmo1282	Operon_203	Lmo1282 protein	Not in COGs	1.62	2.07e-23	U+	-0.394	0.0293	~	-0.0522	0.698	~	1.28	5.36e-15	U+	792	DE2
lmo208__01099	lmo1283	lmo1283	Operon_203	Lmo1283 protein	Carbohydrate transport and metabolism	1.5	1.11e-28	U+	-0.408	0.00705	~	-0.124	0.546	~	1.22	4.13e-19	U+	794	DE2
lmo208__01100	plsY	lmo1284	NA	Glycerol-3-phosphate acyltransferase	Function unknown	0.329	0.000387	~	-0.117	0.243	~	-0.158	0.312	~	0.37	0.000107	~	NA	NA
lmo208__01101	lmo1285	lmo1285	Operon_204	Lmo1285 protein	General function prediction only	0.472	0.0128	~	0.0844	0.484	~	-0.152	0.604	~	0.709	0.00071	u	NA	NA
lmo208__01102	parE	lmo1286	Operon_204	DNA topoisomerase 4 subunit B	Replication, recombination and repair	0.381	0.00491	~	-0.0298	0.532	~	-0.212	0.374	~	0.563	0.000115	~	NA	NA
lmo208__01103	parC	lmo1287	Operon_204	DNA topoisomerase 4 subunit A	Replication, recombination and repair	0.315	0.0022	~	-0.016	0.544	~	-0.248	0.141	~	0.546	7.51e-07	~	NA	NA
lmo208__01104	luxS	lmo1288	NA	S-ribosylhomocysteine lyase	Signal transduction mechanisms	0.58	0.000187	~	-0.132	0.354	~	-0.0831	0.652	~	0.531	0.000669	~	NA	NA
lmo208__01105	lmo1289	lmo1289	NA	Lmo1289 protein	Function unknown	-0.889	1.18e-09	d	-0.16	0.289	~	-0.0564	0.678	~	-0.992	3.14e-11	d	NA	NA
lmo208__01106	lmo1290	lmo1290	NA	Lmo1290 protein	Not in COGs	-0.974	0.0153	d	-0.709	0.196	~	-0.122	0.708	~	-1.56	0.000906	D-	99	DE1
lmo208__01107	oatA	lmo1291	NA	Peptidoglycan O-acetyltransferase OatA	Lipid transport and metabolism	-0.404	0.00651	~	-0.19	0.255	~	-0.0742	0.667	~	-0.52	0.001	~	NA	NA
lmo208__01108	lmo1292	lmo1292	NA	Glycerophosphodiester phosphodiesterase	Energy production and conversion	0.0276	0.237	~	-0.456	0.000354	~	0.0766	0.609	~	-0.505	8.19e-06	~	NA	NA
lmo208__01109	glpD	lmo1293	NA	Glycerol-3-phosphate dehydrogenase	Energy production and conversion	1.68	0.000676	U+	-0.117	0.526	~	0.748	0.369	~	0.812	0.0506	~	526	DE3
lmo208__01110	miaA	lmo1294	NA	tRNA dimethylallyltransferase	Translation	-0.22	0.0163	~	0.0197	0.535	~	-0.231	0.153	~	0.0312	0.247	~	NA	NA
lmo208__01111	hfq	lmo1295	NA	RNA-binding protein Hfq	Transcription / Translation /	0.365	0.0487	~	0.289	0.243	~	0.0496	0.721	~	0.604	0.00648	u	NA	NA
lmo208__01112	hflX	lmo1296	Operon_205	GTPase HflX	General function prediction only	-1.06	3.95e-16	D-	0.139	0.281	~	-0.189	0.354	~	-0.729	1.92e-08	d	431	DE1
lmo208__01113	lmo1297	lmo1297	Operon_205	Lmo1297 protein	Inorganic ion transport and metabolism	-1.15	4.08e-17	D-	0.183	0.211	~	-0.0783	0.634	~	-0.889	8.58e-11	d	376	DE1
lmo208__01114	glnR	lmo1298	NA	GlnR protein	Transcription	-2.96	2.21e-20	D-	0.411	0.222	~	-0.4	0.429	~	-2.15	2.14e-11	D-	148	DE1
lmo208__01115	glnA	lmo1299	NA	Glutamine synthetase	Amino acid transport and metabolism	-2.38	8.73e-16	D-	0.453	0.164	~	-0.0446	0.731	~	-1.88	2.32e-10	D-	147	DE1
lmo208__01116	lmo1300	lmo1300	NA	Arsenical pump membrane protein	Inorganic ion transport and metabolism	-1.86	3.94e-06	D-	0.468	0.26	~	0.696	0.283	~	-2.09	3.27e-07	D-	217	DE1
lmo208__01117	lmo1301	lmo1301	Operon_206	Lmo1301 protein	Translation	0.672	0.00528	u	0.17	0.41	~	-0.00413	0.753	~	0.846	0.000901	u	NA	NA
lmo208__01118	lexA	lmo1302	Operon_206	LexA repressor	Transcription / Signal transduction mechanisms /	0.806	0.00127	u	0.153	0.431	~	0.0883	0.695	~	0.871	0.000702	u	NA	NA
lmo208__01119	yneA	lmo1303	NA	Cell division suppressor protein YneA	Cell wall/membrane biogenesis	-0.594	0.0511	~	-0.187	0.463	~	0.627	0.321	~	-1.41	0.000288	D-	119	DE1
lmo208__01120	lmo1304	lmo1304	NA	hypothetical protein	Function unknown	0.239	0.077	~	-0.453	0.0414	~	0.137	0.603	~	-0.351	0.0316	~	NA	NA
lmo208__01121	tkt	lmo1305	NA	Transketolase	Carbohydrate transport and metabolism	-0.14	0.111	~	0.266	0.101	~	0.0139	0.74	~	0.112	0.154	~	NA	NA
lmo208__01122	lmo1306	lmo1306	NA	hypothetical protein	Function unknown	-0.0511	0.219	~	0.197	0.214	~	-0.545	0.0111	~	0.691	3.01e-06	u	NA	NA
lmo208__01123	lmo1307	lmo1307	Operon_207	Lmo1307 protein	Not in COGs	-1.04	3.86e-13	D-	-0.458	0.00681	~	-0.155	0.479	~	-1.34	8.82e-20	D-	287	DE1
lmo208__01124	lmo1308	lmo1308	Operon_207	Lmo1308 protein	Secondary metabolites biosynthesis, transport and catabolism / General function prediction only /	-0.862	2.09e-15	d	-0.337	0.00961	~	-0.209	0.195	~	-0.99	1.28e-18	d	NA	NA
lmo208__01125	lmo1309	lmo1309	Operon_207	Lmo1309 protein	Transcription	-1.11	1.01e-09	D-	-0.258	0.203	~	-0.322	0.252	~	-1.05	1.7e-08	D-	275	DE1
lmo208__01126	lmo1310	lmo1310	Operon_207	Lmo1310 protein	General function prediction only	-2.81	2.75e-16	D-	0.368	0.281	~	-0.234	0.605	~	-2.2	1.24e-10	D-	311	DE1
lmo208__01127	lmo1311	lmo1311	Operon_207	Lmo1311 protein	Transcription / Replication, recombination and repair /	-2.3	6.51e-11	D-	0.0218	0.562	~	-0.116	0.694	~	-2.16	1.09e-09	D-	310	DE1
lmo208__01128	lmo1312	lmo1312	Operon_207	Lmo1312 protein	Not in COGs	-2.01	8.63e-07	D-	-0.119	0.513	~	-0.182	0.666	~	-1.94	2.71e-06	D-	309	DE1
lmo208__01129	pyrH	lmo1313	Operon_208	Uridylate kinase	Nucleotide transport and metabolism	-0.887	4.48e-17	d	0.224	0.0638	~	-0.106	0.513	~	-0.557	1.17e-07	~	NA	NA
lmo208__01130	frr	lmo1314	Operon_208	Ribosome-recycling factor	Translation	-1.05	1.11e-30	D-	0.232	0.0261	~	-0.13	0.365	~	-0.684	6.02e-14	d	370	DE1
lmo208__01131	uppS	lmo1315	Operon_209	Isoprenyl transferase	Lipid transport and metabolism	1.29	8.72e-32	U+	-0.921	3.18e-16	d	-0.21	0.222	~	0.575	1.65e-07	~	908	DE4
lmo208__01132	cdsA	lmo1316	Operon_209	Phosphatidate cytidylyltransferase	Lipid transport and metabolism	1.04	8.99e-19	U+	-0.948	4.69e-15	d	-0.241	0.181	~	0.328	0.00297	~	907	DE4
lmo208__01133	dxr	lmo1317	Operon_209	1-deoxy-D-xylulose 5-phosphate reductoisomerase	Lipid transport and metabolism	0.869	4.13e-12	u	-0.734	3.66e-08	d	-0.169	0.402	~	0.303	0.00831	~	NA	NA
lmo208__01134	rseP	lmo1318	Operon_209	Putative zinc metalloprotease	Cell wall/membrane biogenesis	0.332	0.000223	~	-0.631	1.78e-10	d	-0.0953	0.514	~	-0.204	0.0149	~	NA	NA
lmo208__01135	proS	lmo1319	Operon_209	Proline--tRNA ligase	Translation	-0.0724	0.124	~	-0.393	1.03e-05	~	-0.172	0.166	~	-0.293	0.000236	~	NA	NA
lmo208__01136	polC	lmo1320	Operon_209	DNA polymerase III PolC-type	Replication, recombination and repair	0.435	0.000144	~	-0.411	0.00226	~	-0.0717	0.628	~	0.0958	0.151	~	NA	NA
lmo208__01137	rimP	lmo1321	Operon_209	Ribosome maturation factor RimP	Function unknown	0.145	0.133	~	0.063	0.491	~	-0.12	0.607	~	0.328	0.0274	~	NA	NA
lmo208__01138	nusA	lmo1322	Operon_209	Transcription termination/antitermination protein NusA	Transcription	0.00621	0.272	~	0.101	0.403	~	-0.255	0.288	~	0.361	0.00871	~	NA	NA
lmo208__01139	lmo1323	lmo1323	Operon_209	Lmo1323 protein	Transcription	0.229	0.0516	~	0.0264	0.538	~	-0.14	0.549	~	0.395	0.00571	~	NA	NA
lmo208__01140	lmo1324	lmo1324	Operon_209	Lmo1324 protein	Translation	0.205	0.0795	~	0.0872	0.448	~	-0.119	0.605	~	0.411	0.00804	~	NA	NA
lmo208__01141	infB	lmo1325	Operon_209	Translation initiation factor IF-2	Translation	0.265	0.0413	~	0.0324	0.532	~	-0.139	0.566	~	0.436	0.00449	~	NA	NA
lmo208__01142	lmo1326	lmo1326	Operon_209	Lmo1326 protein	Function unknown	0.199	0.0887	~	-0.00616	0.568	~	-0.249	0.373	~	0.442	0.00625	~	NA	NA
lmo208__01143	rbfA	lmo1327	Operon_209	Ribosome-binding factor A	Translation	0.313	0.0118	~	-0.00168	0.572	~	-0.105	0.595	~	0.416	0.00202	~	NA	NA
lmo208__01144	truB	lmo1328	Operon_210	tRNA pseudouridine synthase B	Translation	-0.0438	0.24	~	0.239	0.229	~	-0.0735	0.683	~	0.269	0.0644	~	NA	NA
lmo208__01145	ribCF	lmo1329	Operon_210	Bifunctional riboflavin kinase/FMN adenylyltransferase	Coenzyme transport and metabolism	-0.867	2.95e-07	d	0.198	0.254	~	0.0361	0.719	~	-0.704	2.87e-05	d	NA	NA
lmo208__01146	rpsO	lmo1330	NA	Small ribosomal subunit protein uS15	Translation	-0.142	0.0458	~	0.197	0.0597	~	-0.243	0.0742	~	0.299	0.00071	~	NA	NA
lmo208__01147	pnpA	lmo1331	NA	Polyribonucleotide nucleotidyltransferase	Translation	0.3	0.00727	~	0.0696	0.436	~	-0.288	0.129	~	0.657	1.36e-07	u	NA	NA
lmo208__01148	rsgA1	lmo1332	NA	Small ribosomal subunit biogenesis GTPase RsgA 1	General function prediction only	-0.0466	0.209	~	-0.194	0.134	~	-0.203	0.266	~	-0.0379	0.241	~	NA	NA
lmo208__01149	lmo1333	lmo1333	Operon_211	Lmo1333 protein	General function prediction only	0.719	0.000316	u	-0.499	0.0372	~	-0.115	0.641	~	0.335	0.0468	~	NA	NA
lmo208__01150	lmo1334	lmo1334	Operon_211	Lmo1334 protein	Not in COGs	0.745	0.00024	u	-0.485	0.046	~	-0.142	0.612	~	0.402	0.0269	~	NA	NA
lmo208__01151	rpmG1	lmo1335	NA	Large ribosomal subunit protein bL33A	Translation	-0.785	0.000114	d	0.26	0.237	~	-0.613	0.0469	d	0.0872	0.224	~	NA	NA
lmo208__01152	lmo1336	lmo1336	NA	5-formyltetrahydrofolate cyclo-ligase	Coenzyme transport and metabolism	0.828	1.86e-07	u	-0.196	0.236	~	-0.257	0.318	~	0.889	3.36e-08	u	NA	NA
lmo208__01153	lmo1337	lmo1337	Operon_212	Lmo1337 protein	General function prediction only	0.656	4.9e-08	u	-0.0851	0.391	~	-0.197	0.31	~	0.767	3.13e-10	u	NA	NA
lmo208__01154	lmo1338	lmo1338	Operon_212	Lmo1338 protein	Function unknown	0.309	0.0247	~	-0.301	0.108	~	-0.221	0.407	~	0.229	0.0685	~	NA	NA
lmo208__01155	lmo1339	lmo1339	Operon_212	Glucokinase	Transcription / Carbohydrate transport and metabolism /	0.596	2.48e-05	u	-0.174	0.242	~	-0.106	0.597	~	0.528	0.000193	~	NA	NA
lmo208__01156	lmo1340	lmo1340	Operon_212	Lmo1340 protein	Not in COGs	1.26	5.43e-26	U+	-0.125	0.281	~	-0.0816	0.609	~	1.21	4.35e-24	U+	642	DE2
lmo208__01157	comGG	lmo1341	NA	ComGG competence protein	Not in COGs	NA	NA	NA	NA	NA	NA	NA	NA	NA	NA	NA	NA	NA	NA
lmo208__01158	comGF	lmo1342	NA	ComGF competence protein	Intracellular trafficking and secretion	NA	NA	NA	NA	NA	NA	NA	NA	NA	NA	NA	NA	NA	NA
lmo208__01159	comGE	lmo1343	NA	ComGE competence protein	Cell motility; Intracellular trafficking and secretion;	NA	NA	NA	NA	NA	NA	NA	NA	NA	NA	NA	NA	NA	NA
lmo208__01160	comGD	lmo1344	NA	ComGD competence protein	Cell motility; Intracellular trafficking and secretion;	NA	NA	NA	NA	NA	NA	NA	NA	NA	NA	NA	NA	NA	NA
lmo208__01161	comGC	lmo1345	NA	ComGC competence protein 3	Intracellular trafficking and secretion	NA	NA	NA	NA	NA	NA	NA	NA	NA	NA	NA	NA	NA	NA
lmo208__01162	comGB	lmo1346	NA	ComGB competence protein	Cell motility; Intracellular trafficking and secretion;	NA	NA	NA	NA	NA	NA	NA	NA	NA	NA	NA	NA	NA	NA
lmo208__01163	comGA	lmo1347	NA	ComGA competence protein	Cell motility; Intracellular trafficking and secretion;	-2.07	0.00362	D-	0.0999	0.552	~	0.139	0.717	~	-2.1	0.00326	D-	332	DE1
lmo208__01164	gcvT	lmo1348	Operon_213	Aminomethyltransferase	Amino acid transport and metabolism	-1.14	4.18e-11	D-	0.797	2.72e-05	u	0.25	0.356	~	-0.592	0.000339	d	441	DE1
lmo208__01165	gcvPA	lmo1349	Operon_213	putative glycine dehydrogenase (decarboxylating) subunit 1	Amino acid transport and metabolism	-1.06	3.52e-10	D-	0.606	0.00161	u	0.252	0.348	~	-0.709	2e-05	d	440	DE1
lmo208__01166	gcvPB	lmo1350	Operon_213	putative glycine dehydrogenase (decarboxylating) subunit 2	Amino acid transport and metabolism	-0.83	3.11e-07	d	0.509	0.00639	~	0.379	0.124	~	-0.701	1.37e-05	d	NA	NA
lmo208__01167	lmo1351	lmo1351	Operon_214	Lmo1351 protein	Inorganic ion transport and metabolism	-0.635	4.67e-06	d	0.549	0.000494	~	-0.236	0.293	~	0.15	0.109	~	NA	NA
lmo208__01168	lmo1352	lmo1352	Operon_214	Lmo1352 protein	Not in COGs	-0.353	0.00117	~	-0.0153	0.547	~	-0.326	0.0542	~	-0.0417	0.235	~	NA	NA
lmo208__01169	lmo1353	lmo1353	Operon_214	Lmo1353 protein	General function prediction only	0.00939	0.263	~	-0.0675	0.395	~	-0.142	0.361	~	0.0841	0.141	~	NA	NA
lmo208__01170	lmo1354	lmo1354	Operon_215	Lmo1354 protein	Amino acid transport and metabolism	0.114	0.0968	~	0.0578	0.439	~	-0.154	0.361	~	0.326	0.00127	~	NA	NA
lmo208__01171	efp	lmo1355	Operon_215	Elongation factor P	Translation	-0.137	0.00834	~	0.143	0.0325	~	-0.236	0.00439	~	0.242	2.6e-05	~	NA	NA
lmo208__01172	accB	lmo1356	Operon_216	Biotin carboxyl carrier protein of acetyl-CoA carboxylase	Lipid transport and metabolism	0.858	5.2e-10	u	-0.275	0.0809	~	-0.144	0.507	~	0.727	1.52e-07	u	NA	NA
lmo208__01173	accC	lmo1357	Operon_216	Acetyl-CoA carboxylase biotin carboxylase subunit	Lipid transport and metabolism	0.737	1.4e-11	u	-0.248	0.0471	~	-0.13	0.452	~	0.619	1.54e-08	u	NA	NA
lmo208__01174	lmo1358	lmo1358	Operon_216	Lmo1358 protein	Function unknown	0.635	2.29e-08	u	-0.18	0.156	~	-0.173	0.347	~	0.628	4.47e-08	u	NA	NA
lmo208__01175	nusB	lmo1359	Operon_216	Transcription antitermination protein NusB	Transcription	0.605	7.31e-07	u	-0.196	0.154	~	-0.201	0.309	~	0.61	7.62e-07	u	NA	NA
lmo208__01176	folD	lmo1360	Operon_216	Bifunctional protein FolD	Coenzyme transport and metabolism	-0.00518	0.27	~	0.287	0.0105	~	-0.087	0.555	~	0.369	0.000131	~	NA	NA
lmo208__01177	xseA	lmo1361	Operon_216	Exodeoxyribonuclease 7 large subunit	Replication, recombination and repair	-0.0674	0.177	~	0.247	0.0633	~	-0.164	0.378	~	0.343	0.00187	~	NA	NA
lmo208__01178	xseB	lmo1362	Operon_216	Exodeoxyribonuclease 7 small subunit	Replication, recombination and repair	0.174	0.0535	~	0.0303	0.518	~	-0.341	0.0549	~	0.545	4.61e-06	~	NA	NA
lmo208__01179	lmo1363	lmo1363	Operon_216	Lmo1363 protein	Coenzyme transport and metabolism	0.42	0.00141	~	-0.0215	0.542	~	-0.153	0.489	~	0.551	6.46e-05	~	NA	NA
lmo208__01180	cspA	lmo1364	NA	Cold shock-like protein CspA	Transcription	1.67	2.4e-14	U+	0.109	0.453	~	-0.803	0.0109	d	2.58	1.01e-31	U+	863	DE2
lmo208__01181	dxs	lmo1365	Operon_217	1-deoxy-D-xylulose-5-phosphate synthase	Coenzyme transport and metabolism / Lipid transport and metabolism /	0.841	1.1e-17	u	-0.18	0.101	~	0.153	0.33	~	0.507	1.92e-07	~	NA	NA
lmo208__01182	lmo1366	lmo1366	Operon_217	TlyA family RNA methyltransferase	Translation	0.6	4.07e-12	u	-0.174	0.0751	~	-0.113	0.415	~	0.539	5.58e-10	~	NA	NA
lmo208__01183	argR	lmo1367	Operon_218	Arginine repressor ArgR	Transcription	0.616	1.56e-06	u	-0.0832	0.41	~	0.0187	0.732	~	0.514	5.69e-05	~	NA	NA
lmo208__01184	recN	lmo1368	Operon_218	DNA repair protein RecN	Replication, recombination and repair	0.0881	0.169	~	-0.0226	0.541	~	0.0767	0.643	~	-0.0111	0.286	~	NA	NA
lmo208__01185	lmo1369	lmo1369	Operon_219	Lmo1369 protein	Energy production and conversion	-0.82	6.91e-09	d	0.134	0.316	~	-0.213	0.345	~	-0.472	0.000589	~	NA	NA
lmo208__01186	buk	lmo1370	Operon_219	putative butyrate kinase	Energy production and conversion	0.0703	0.221	~	-0.212	0.293	~	0.0483	0.716	~	-0.19	0.133	~	NA	NA
lmo208__01187	lmo1371	lmo1371	Operon_219	branched-chain alpha-keto acid dehydrogenase complex (BCKD) subunit E3	Energy production and conversion	-0.145	0.17	~	-0.172	0.383	~	0.109	0.664	~	-0.427	0.0316	~	NA	NA
lmo208__01188	lmo1372	lmo1372	Operon_219	branched-chain alpha-keto acid dehydrogenase complex (BCKD) subunit E1	Energy production and conversion	-0.197	0.13	~	-0.254	0.269	~	0.0853	0.686	~	-0.536	0.0102	~	NA	NA
lmo208__01189	lmo1373	lmo1373	Operon_219	branched-chain alpha-keto acid dehydrogenase complex (BCKD) subunit E1	Energy production and conversion	-0.0432	0.245	~	-0.377	0.127	~	0.141	0.618	~	-0.561	0.00571	~	NA	NA
lmo208__01190	lmo1374	lmo1374	Operon_219	branched-chain alpha-keto acid dehydrogenase complex (BCKD) subunit E2	Energy production and conversion	-0.0708	0.217	~	-0.429	0.0577	~	0.0811	0.677	~	-0.581	0.00193	~	NA	NA
lmo208__01191	na	NA	NA	hypothetical protein	NA	0.152	0.232	~	0.0563	0.554	~	0.704	0.422	~	-0.495	0.132	~	NA	NA
lmo208__01192	lmo1375	lmo1375	NA	Lmo1375 protein	Amino acid transport and metabolism	0.0153	0.274	~	0.394	0.382	~	1.29	0.112	~	-0.881	0.0432	d	NA	NA
lmo208__01193	lmo1376	lmo1376	NA	6-phosphogluconate dehydrogenase, decarboxylating	Carbohydrate transport and metabolism	-0.07	0.176	~	0.289	0.0348	~	-0.0291	0.713	~	0.248	0.0185	~	NA	NA
lmo208__01194	lisR	lmo1377	Operon_220	Two-component response regulator LisR	Transcription / Signal transduction mechanisms /	1.27	2.03e-22	U+	-0.352	0.0167	~	-0.0428	0.696	~	0.962	2.31e-13	u	649	DE2
lmo208__01195	lisK	lmo1378	Operon_220	Two component Signal transduction histidine-protein kinase LisK	Signal transduction mechanisms	1.02	3.16e-16	U+	-0.51	0.000208	~	-0.129	0.508	~	0.637	2.92e-07	u	669	DE2
lmo208__01196	yidC1	lmo1379	Operon_221	Membrane protein insertase YidC 1	Intracellular trafficking and secretion	0.307	0.0448	~	0.0478	0.521	~	-0.0993	0.653	~	0.454	0.0107	~	NA	NA
lmo208__01197	lmo1380	lmo1380	Operon_221	Lmo1380 protein	Not in COGs	0.481	0.0122	~	0.0153	0.561	~	-0.0183	0.742	~	0.514	0.00983	~	NA	NA
lmo208__01198	acyP	lmo1381	Operon_221	Acylphosphatase	Energy production and conversion	-0.49	0.00711	~	-0.165	0.36	~	0.282	0.377	~	-0.936	3.26e-06	d	NA	NA
lmo208__01199	lmo1382	lmo1382	Operon_222	Lmo1382 protein	Function unknown	0.223	0.0575	~	-0.0552	0.494	~	0.0919	0.633	~	0.0763	0.21	~	NA	NA
lmo208__01200	fni	lmo1383	Operon_222	Isopentenyl-diphosphate delta-isomerase	Energy production and conversion	0.301	0.00017	~	-0.165	0.0813	~	0.172	0.179	~	-0.0357	0.221	~	NA	NA
lmo208__01201	trhO	lmo1384	NA	tRNA uridine(34) hydroxylase	General function prediction only	0.885	6.08e-06	u	-0.415	0.0684	~	0.105	0.647	~	0.364	0.0308	~	NA	NA
lmo208__01202	lmo1385	lmo1385	Operon_223	Lmo1385 protein	Function unknown	0.701	0.00019	u	-0.121	0.418	~	-0.187	0.534	~	0.767	6.65e-05	u	NA	NA
lmo208__01203	ftsK	lmo1386	Operon_223	DNA translocase FtsK	Cell cycle control, mitosis and meiosis	-0.0835	0.156	~	-0.0401	0.498	~	0.0382	0.697	~	-0.162	0.0714	~	NA	NA
lmo208__01204	lmo1387	lmo1387	NA	Lmo1387 protein	Amino acid transport and metabolism	0.58	0.00252	~	-0.585	0.0134	d	0.194	0.54	~	-0.199	0.125	~	NA	NA
lmo208__01205	tcsA	lmo1388	NA	CD4+ T-cell-stimulating antigen	General function prediction only	-0.786	4.58e-17	d	0.952	2.61e-23	u	-0.271	0.0471	~	0.437	2.46e-06	~	NA	NA
lmo208__01206	lmo1389	lmo1389	Operon_224	Lmo1389 protein	General function prediction only	-0.863	2e-10	d	0.00356	0.57	~	-0.186	0.39	~	-0.673	6.73e-07	d	NA	NA
lmo208__01207	lmo1390	lmo1390	Operon_224	Lmo1390 protein	General function prediction only	-1.03	2.13e-16	D-	0.0752	0.423	~	-0.191	0.338	~	-0.764	1.18e-09	d	430	DE1
lmo208__01208	lmo1391	lmo1391	Operon_224	Lmo1391 protein	General function prediction only	-0.916	7.81e-12	d	-0.0161	0.55	~	-0.0344	0.71	~	-0.898	2.68e-11	d	NA	NA
lmo208__01209	lmo1392	lmo1392	Operon_225	Lmo1392 protein	General function prediction only	0.957	8.73e-13	u	-0.336	0.0277	~	0.11	0.573	~	0.512	9.36e-05	~	NA	NA
lmo208__01210	lmo1393	lmo1393	Operon_225	Lmo1393 protein	General function prediction only	0.593	0.00023	u	-0.306	0.107	~	0.0701	0.675	~	0.216	0.0793	~	NA	NA
lmo208__01211	fabG	lmo1394	Operon_226	3-ketoacyl-ACP reductase FabG	Lipid transport and metabolism / Secondary metabolites biosynthesis, transport and catabolism / General function prediction only /	0.719	1.27e-25	u	-0.465	9.61e-11	~	-0.0436	0.62	~	0.297	1.2e-05	~	NA	NA
lmo208__01212	lmo1395	lmo1395	Operon_226	Lmo1395 protein	Function unknown	0.368	1.43e-06	~	-0.536	4.79e-11	~	-0.114	0.358	~	-0.0542	0.17	~	NA	NA
lmo208__01213	lmo1396	lmo1396	Operon_226	CDP-diacylglycerol--glycerol-3-phosphate 3-phosphatidyltransferase	Lipid transport and metabolism	0.247	0.0206	~	-0.27	0.0622	~	-0.228	0.252	~	0.206	0.0448	~	NA	NA
lmo208__01214	cinA	lmo1397	Operon_226	Putative competence-damage inducible protein	General function prediction only	0.526	3.88e-05	~	0.0172	0.547	~	0.0599	0.666	~	0.483	0.000163	~	NA	NA
lmo208__01215	recA	lmo1398	NA	Protein RecA	Replication, recombination and repair	0.513	0.0337	~	0.111	0.489	~	0.312	0.504	~	0.312	0.112	~	NA	NA
lmo208__01216	rny	lmo1399	NA	Ribonuclease Y	General function prediction only	0.356	0.000487	~	-0.00915	0.557	~	-0.232	0.157	~	0.579	7.63e-08	~	NA	NA
lmo208__01217	lmo1400	lmo1400	Operon_227	Lmo1400 protein	Cell wall/membrane biogenesis	-0.14	0.092	~	-0.178	0.196	~	0.0094	0.744	~	-0.327	0.00525	~	NA	NA
lmo208__01218	lmo1401	lmo1401	Operon_227	Lmo1401 protein	Function unknown	-0.179	0.0247	~	-0.073	0.373	~	-0.00433	0.749	~	-0.247	0.00523	~	NA	NA
lmo208__01219	lmo1402	lmo1402	Operon_227	Lmo1402 protein	Function unknown	-0.0887	0.138	~	-0.223	0.0767	~	-0.0336	0.7	~	-0.278	0.00629	~	NA	NA
lmo208__01220	mutS	lmo1403	Operon_228	DNA mismatch repair protein MutS	Replication, recombination and repair	-0.188	0.0648	~	-0.034	0.521	~	0.0555	0.68	~	-0.277	0.0225	~	NA	NA
lmo208__01221	mutL	lmo1404	Operon_228	DNA mismatch repair protein MutL	Replication, recombination and repair	-0.642	4.71e-08	d	-0.00512	0.566	~	-0.0573	0.658	~	-0.59	5.93e-07	d	NA	NA
lmo208__01222	lmo1405	lmo1405	Operon_228	Glycerol uptake operon antiterminator regulatory protein	Transcription	-0.833	2.65e-09	d	-0.037	0.517	~	-0.206	0.356	~	-0.664	2.09e-06	d	NA	NA
lmo208__01223	pflB	lmo1406	Operon_229	Formate acetyltransferase	Energy production and conversion	-1.24	8.14e-05	D-	0.445	0.203	~	-0.00278	0.754	~	-0.79	0.00796	d	445	DE1
lmo208__01224	pflC	lmo1407	Operon_229	Pyruvate formate-lyase-activating enzyme	Posttranslational modification, protein turnover, chaperones	-1.29	5.13e-05	D-	0.416	0.228	~	0.0666	0.721	~	-0.941	0.00244	d	444	DE1
lmo208__01225	lmo1408	lmo1408	NA	Lmo1408 protein	Transcription	0.44	0.00311	~	-0.175	0.271	~	-0.036	0.718	~	0.301	0.0288	~	NA	NA
lmo208__01226	lmo1409	lmo1409	NA	Lmo1409 protein	Carbohydrate transport and metabolism / Amino acid transport and metabolism / Inorganic ion transport and metabolism / General function prediction only /	0.568	0.000455	~	0.238	0.185	~	0.0545	0.698	~	0.752	6.04e-06	u	NA	NA
lmo208__01227	lmo1410	lmo1410	Operon_230	Lmo1410 protein	Not in COGs	0.269	0.107	~	-0.0924	0.495	~	0.0327	0.736	~	0.144	0.2	~	NA	NA
lmo208__01228	lmo1411	lmo1411	Operon_230	Lmo1411 protein	Transcription	0.0648	0.226	~	0.118	0.435	~	-0.0213	0.74	~	0.205	0.123	~	NA	NA
lmo208__01229	lmo1412	lmo1412	Operon_230	Modulates DNA topology	Nucleotide transport and metabolism	-0.0277	0.25	~	0.0212	0.548	~	0.11	0.61	~	-0.117	0.167	~	NA	NA
lmo208__01230	lmo1413	lmo1413	NA	Putative peptidoglycan bound protein (LPXTG motif)	Not in COGs	-1.36	6.76e-07	D-	-0.0501	0.537	~	-0.158	0.635	~	-1.25	5.57e-06	D-	296	DE1
lmo208__01231	lmo1414	lmo1414	NA	acetyl-CoA C-acetyltransferase	Lipid transport and metabolism	0.202	0.0191	~	-0.328	0.00435	~	0.0485	0.66	~	-0.174	0.0378	~	NA	NA
lmo208__01232	lmo1415	lmo1415	NA	Lmo1415 protein	Lipid transport and metabolism	-0.698	0.000395	d	0.0653	0.503	~	0.00645	0.751	~	-0.639	0.00124	d	NA	NA
lmo208__01233	lmo1416	lmo1416	Operon_231	Lmo1416 protein	Defense/virulence mechanisms	1.93	9.07e-36	U+	-1.57	1.14e-23	D-	-0.163	0.509	~	0.522	0.000567	~	919	DE4
lmo208__01234	lmo1417	lmo1417	Operon_231	Lmo1417 protein	General function prediction only	0.36	0.00726	~	-0.0642	0.472	~	-0.278	0.241	~	0.574	9.63e-05	~	NA	NA
lmo208__01235	lmo1418	lmo1418	Operon_231	Lmo1418 protein	General function prediction only	0.468	0.00361	~	-0.398	0.0469	~	-0.21	0.453	~	0.279	0.0482	~	NA	NA
lmo208__01236	lmo1419	lmo1419	Operon_231	Lmo1419 protein	General function prediction only	-0.109	0.135	~	-0.429	0.00456	~	-0.212	0.318	~	-0.326	0.0077	~	NA	NA
lmo208__01237	murB	lmo1420	Operon_231	UDP-N-acetylenolpyruvoylglucosamine reductase	Cell wall/membrane biogenesis	0.215	0.0396	~	-0.456	0.00234	~	-0.0408	0.7	~	-0.2	0.0551	~	NA	NA
lmo208__01238	lmo1421	lmo1421	Operon_232	Lmo1421 protein	Defense/virulence mechanisms	0.14	0.21	~	0.956	0.0171	u	1.03	0.0446	U+	0.0665	0.266	~	1	DE23
lmo208__01239	egtUBC	lmo1422	Operon_232	putative ergothioneine transporter EgtUBC	Defense/virulence mechanisms	-0.0906	0.229	~	0.787	0.0282	u	0.929	0.0417	u	-0.232	0.162	~	NA	NA
lmo208__01240	lmo1423	lmo1423	Operon_233	Lmo1423 protein	Not in COGs	0.196	0.111	~	-0.684	0.00268	d	-0.178	0.555	~	-0.31	0.052	~	NA	NA
lmo208__01241	mntH	lmo1424	Operon_233	Divalent metal cation transporter MntH	Inorganic ion transport and metabolism	-0.639	0.00567	d	0.102	0.482	~	-0.227	0.553	~	-0.31	0.0881	~	NA	NA
lmo208__01242	opuCD	lmo1425	Operon_234	Osmotically activated L-carnitine/choline ABC transporter OpuCD protein	Amino acid transport and metabolism	3.84	2.72e-31	U+	0.191	0.428	~	1.51	0.000759	U+	2.53	2e-14	U+	591	DE2
lmo208__01243	opuCC	lmo1426	Operon_234	Osmotically activated L-carnitine/choline ABC transporter, substrate-binding protein OpuCC	Amino acid transport and metabolism	3.95	2.97e-28	U+	0.21	0.426	~	1.74	0.000332	U+	2.42	1.44e-11	U+	592	DE2
lmo208__01244	opuCB	lmo1427	Operon_234	Osmotically activated L-carnitine/choline ABC transporter, permease protein OpuCB	Amino acid transport and metabolism	4.09	1.65e-27	U+	0.219	0.427	~	1.84	0.000331	U+	2.47	4.49e-11	U+	594	DE2
lmo208__01245	opuCA	lmo1428	Operon_234	Product: Osmotically activated L-carnitine/choline ABC transporter, ATP-binding protein OpuCA	Amino acid transport and metabolism	4.4	1.74e-29	U+	0.264	0.398	~	1.96	0.000319	U+	2.7	4.58e-12	U+	593	DE2
lmo208__01246	lmo1429	lmo1429	NA	Lmo1429 protein	Function unknown	-0.0628	0.246	~	0.465	0.194	~	-0.411	0.435	~	0.813	0.00731	u	NA	NA
lmo208__01247	lmo1430	lmo1430	NA	Lmo1430 protein	Function unknown	1.43	7.13e-14	U+	-1.02	1.82e-07	D-	0.155	0.586	~	0.25	0.079	~	910	DE4
lmo208__01248	lmo1431	lmo1431	NA	Lmo1431 protein	General function prediction only	0.707	1.06e-07	u	-0.0763	0.433	~	-0.216	0.314	~	0.847	3.59e-10	u	NA	NA
lmo208__01249	lmo1432	lmo1432	Operon_235	Lmo1432 protein	Not in COGs	1.27	7.34e-10	U+	-0.434	0.0656	~	0.214	0.508	~	0.623	0.00157	u	621	DE2
lmo208__01250	lmo1433	lmo1433	Operon_235	Lmo1433 protein	Energy production and conversion	1.86	5.8e-05	U+	0.602	0.227	~	1.28	0.0705	~	1.18	0.00696	U+	528	DE3
lmo208__01251	rnj	lmo1434	Operon_236	Ribonuclease J	General function prediction only	-0.0954	0.0595	~	0.121	0.117	~	-0.113	0.297	~	0.139	0.0202	~	NA	NA
lmo208__01252	dapA	lmo1435	Operon_236	4-hydroxy-tetrahydrodipicolinate synthase	Amino acid transport and metabolism / Cell wall/membrane biogenesis /	-0.197	0.00646	~	0.236	0.00959	~	-0.0913	0.469	~	0.131	0.0441	~	NA	NA
lmo208__01253	lmo1436	lmo1436	Operon_236	Aspartokinase	Amino acid transport and metabolism	-0.287	0.00283	~	0.27	0.0234	~	-0.0935	0.55	~	0.0767	0.163	~	NA	NA
lmo208__01254	asd	lmo1437	Operon_236	Aspartate-semialdehyde dehydrogenase	Amino acid transport and metabolism	-0.111	0.12	~	0.29	0.0358	~	-0.0605	0.654	~	0.24	0.0222	~	NA	NA
lmo208__01255	lmo1438	lmo1438	NA	Lmo1438 protein	Cell wall/membrane biogenesis	0.831	2.01e-16	u	-1.08	9.02e-26	D-	0.0136	0.734	~	-0.267	0.00455	~	931	DE4
lmo208__01256	sodA	lmo1439	NA	Superoxide dismutase	Inorganic ion transport and metabolism	1.16	2.17e-06	U+	-0.684	0.0165	d	0.187	0.592	~	0.292	0.0938	~	926	DE4
lmo208__01257	lmo1440	lmo1440	NA	Lmo1440 protein	Not in COGs	0.314	0.0342	~	-0.772	0.000158	d	-0.237	0.42	~	-0.221	0.0907	~	NA	NA
lmo208__01258	ispG	lmo1441	Operon_237	4-hydroxy-3-methylbut-2-en-1-yl diphosphate synthase (flavodoxin)	Lipid transport and metabolism	0.0487	0.195	~	-0.0191	0.534	~	0.0791	0.583	~	-0.0496	0.209	~	NA	NA
lmo208__01259	lmo1442	lmo1442	Operon_237	Lmo1442 protein	Amino acid transport and metabolism	-0.0774	0.151	~	0.0223	0.53	~	0.0552	0.649	~	-0.11	0.112	~	NA	NA
lmo208__01260	lmo1443	lmo1443	Operon_237	Lmo1443 protein	Function unknown	-0.362	0.00113	~	-0.0529	0.471	~	-0.0964	0.57	~	-0.319	0.00408	~	NA	NA
lmo208__01261	prsA1	lmo1444	NA	Foldase protein PrsA 1	Posttranslational modification, protein turnover, chaperones	-1.21	3.32e-05	D-	-0.197	0.419	~	-0.0274	0.74	~	-1.38	4.95e-06	D-	298	DE1
lmo208__01262	zurR	lmo1445	Operon_238	Transcriptional regulator ZurR	Inorganic ion transport and metabolism	-1.12	5.29e-08	D-	0.266	0.226	~	-0.159	0.587	~	-0.696	0.000517	d	146	DE1
lmo208__01263	zurM	lmo1446	Operon_238	Metal (Zinc) transport protein (ABC transporter,permease protein)	Inorganic ion transport and metabolism	-1.12	7.15e-08	D-	0.368	0.12	~	-0.085	0.677	~	-0.667	0.000902	d	145	DE1
lmo208__01264	zurA	lmo1447	Operon_238	Zinc uptake system ATP-binding protein ZurA	Inorganic ion transport and metabolism	-1.18	7.57e-11	D-	0.356	0.0855	~	-0.0656	0.687	~	-0.755	2.24e-05	d	144	DE1
lmo208__01265	ppaC	lmo1448	Operon_239	putative manganese-dependent inorganic pyrophosphatase	Energy production and conversion	1.05	2.23e-11	U+	-0.0529	0.497	~	-0.289	0.238	~	1.28	4.68e-16	U+	767	DE2
lmo208__01266	nfo	lmo1449	Operon_239	putative endonuclease 4	Replication, recombination and repair	1.42	7.84e-15	U+	-0.0956	0.445	~	-0.3	0.301	~	1.62	1.18e-18	U+	769	DE2
lmo208__01267	cshB	lmo1450	Operon_239	DEAD-box ATP-dependent RNA helicase CshB	Replication, recombination and repair / Transcription / Translation /	1.46	4.97e-12	U+	-0.142	0.401	~	-0.276	0.415	~	1.6	7.49e-14	U+	765	DE2
lmo208__01268	ispH	lmo1451	NA	4-hydroxy-3-methylbut-2-enyl diphosphate reductase	Lipid transport and metabolism / Cell wall/membrane biogenesis /	0.777	0.000688	u	-0.433	0.113	~	-0.114	0.663	~	0.458	0.0274	~	NA	NA
lmo208__01269	lmo1452	lmo1452	Operon_240	GTP cyclohydrolase 1 type 2	Function unknown	-1.36	6.57e-15	D-	0.415	0.0374	~	-0.0475	0.707	~	-0.895	2.36e-07	d	151	DE1
lmo208__01270	lmo1453	lmo1453	Operon_240	Lmo1453 protein	General function prediction only	-1.37	7.14e-13	D-	0.518	0.0182	~	-0.0528	0.706	~	-0.804	1.94e-05	d	150	DE1
lmo208__01271	sigA	lmo1454	NA	RNA polymerase sigma factor Sigma-A	Transcription	-0.689	2.15e-05	d	0.204	0.237	~	-0.00205	0.754	~	-0.483	0.00217	~	NA	NA
lmo208__01272	dnaG	lmo1455	Operon_241	DNA primase	Replication, recombination and repair	-0.961	3.75e-20	d	0.0432	0.477	~	-0.124	0.452	~	-0.795	4.17e-14	d	NA	NA
lmo208__01273	lmo1456	lmo1456	Operon_241	hypothetical protein	Function unknown	-0.969	1.16e-20	d	0.175	0.133	~	-0.211	0.182	~	-0.583	1.94e-08	~	NA	NA
lmo208__01274	lmo1457	lmo1457	Operon_241	Putative pyruvate, phosphate dikinase regulatory protein 1	Function unknown	-0.992	3.15e-57	d	0.167	0.0207	~	-0.203	0.0233	~	-0.622	3.18e-23	d	NA	NA
lmo208__01275	glyS	lmo1458	Operon_241	Glycine--tRNA ligase beta subunit	Translation	-0.86	2.76e-22	d	0.268	0.00763	~	-0.244	0.0602	~	-0.348	5.91e-05	~	NA	NA
lmo208__01276	glyQ	lmo1459	Operon_241	Glycine--tRNA ligase alpha subunit	Translation	-0.686	6.52e-14	d	0.367	0.000324	~	-0.208	0.13	~	-0.112	0.0858	~	NA	NA
lmo208__01277	recO	lmo1460	NA	DNA repair protein RecO	Replication, recombination and repair	0.239	0.0219	~	-0.644	1.81e-06	d	-0.193	0.333	~	-0.212	0.0395	~	NA	NA
lmo208__01278	lmo1461	lmo1461	NA	Lmo1461 protein	Not in COGs	-0.0685	0.196	~	-0.053	0.49	~	-0.199	0.392	~	0.077	0.202	~	NA	NA
lmo208__01279	era	lmo1462	Operon_242	GTPase Era	General function prediction only	-0.121	0.0309	~	-0.147	0.0622	~	-0.234	0.0201	~	-0.0343	0.208	~	NA	NA
lmo208__01280	lmo1463	lmo1463	Operon_242	Cytidine deaminase	Nucleotide transport and metabolism	-0.00895	0.26	~	-0.224	0.0168	~	-0.162	0.198	~	-0.0712	0.14	~	NA	NA
lmo208__01281	lmo1464	lmo1464	Operon_242	Lmo1464 protein	Cell wall/membrane biogenesis	0.022	0.236	~	-0.304	0.00252	~	-0.0782	0.554	~	-0.204	0.0112	~	NA	NA
lmo208__01282	ybeY	lmo1465	Operon_242	Endoribonuclease YbeY	General function prediction only	0.117	0.0467	~	-0.286	0.000804	~	0.00965	0.735	~	-0.179	0.00984	~	NA	NA
lmo208__01283	lmo1466	lmo1466	Operon_242	Lmo1466 protein	General function prediction only	0.166	0.0221	~	-0.374	9.1e-05	~	-0.0465	0.645	~	-0.161	0.0285	~	NA	NA
lmo208__01284	phoH	lmo1467	Operon_242	PhoH-like protein	Signal transduction mechanisms	0.285	0.00208	~	-0.327	0.00373	~	-0.0251	0.712	~	-0.0169	0.27	~	NA	NA
lmo208__01285	lmo1468	lmo1468	Operon_243	Lmo1468 protein	Function unknown	-0.807	4.97e-13	d	0.104	0.317	~	-0.27	0.108	~	-0.432	7.64e-05	~	NA	NA
lmo208__01286	rpsU	lmo1469	Operon_243	Small ribosomal subunit protein bS21	Translation	-0.86	1.21e-16	d	0.184	0.115	~	-0.303	0.0444	~	-0.373	0.000221	~	NA	NA
lmo208__01287	lmo1470	lmo1470	Operon_244	Ribosomal RNA small subunit methyltransferase E	Function unknown	-0.307	0.00188	~	0.14	0.216	~	0.217	0.176	~	-0.385	0.000181	~	NA	NA
lmo208__01288	prmA	lmo1471	Operon_244	Ribosomal protein L11 methyltransferase	Translation	-0.346	0.00401	~	0.0849	0.41	~	0.231	0.263	~	-0.492	0.000124	~	NA	NA
lmo208__01289	dnaJ	lmo1472	Operon_244	Chaperone protein DnaJ	Posttranslational modification, protein turnover, chaperones	-0.777	3.32e-06	d	-0.099	0.429	~	0.389	0.132	~	-1.26	1.69e-13	D-	246	DE1
lmo208__01290	dnaK	lmo1473	Operon_244	Chaperone protein DnaK	Posttranslational modification, protein turnover, chaperones	-1.27	2.47e-06	D-	0.283	0.289	~	0.478	0.271	~	-1.47	9.32e-08	D-	214	DE1
lmo208__01291	grpE	lmo1474	Operon_244	Protein GrpE	Posttranslational modification, protein turnover, chaperones	-0.908	0.00107	d	0.36	0.238	~	0.602	0.183	~	-1.15	7.18e-05	D-	211	DE1
lmo208__01292	hrcA	lmo1475	Operon_244	Heat-inducible transcription repressor HrcA	Transcription	-0.685	0.00662	d	0.408	0.183	~	0.578	0.178	~	-0.855	0.00139	d	NA	NA
lmo208__01293	hemN	lmo1476	NA	Heme chaperone HemN	Coenzyme transport and metabolism	0.0558	0.156	~	-0.138	0.125	~	-0.0169	0.72	~	-0.0654	0.149	~	NA	NA
lmo208__01294	lmo1477	lmo1477	NA	Lmo1477 protein	Cell wall/membrane biogenesis / Carbohydrate transport and metabolism /	-0.654	0.00253	d	0.0334	0.545	~	0.00184	0.754	~	-0.623	0.00428	d	NA	NA
lmo208__01295	lmo1478	lmo1478	NA	Lmo1478 protein	Transcription	0.529	0.00127	~	-0.121	0.392	~	-0.0832	0.663	~	0.492	0.00288	~	NA	NA
lmo208__01296	lepA	lmo1479	NA	Elongation factor 4	Cell wall/membrane biogenesis	0.521	1.77e-05	~	-0.142	0.258	~	-0.276	0.145	~	0.654	1.47e-07	u	NA	NA
lmo208__01297	rpsT	lmo1480	NA	Small ribosomal subunit protein bS20	Translation	-0.585	2.68e-05	d	0.0981	0.397	~	-0.229	0.316	~	-0.258	0.032	~	NA	NA
lmo208__01298	lmo1481	lmo1481	NA	Lmo1481 protein	Replication, recombination and repair	-0.249	0.00951	~	-0.0697	0.411	~	-0.251	0.127	~	-0.068	0.184	~	NA	NA
lmo208__01299	comEC	lmo1482	NA	ComEC protein	General function prediction only	-0.414	1.01e-05	~	0.249	0.0237	~	-0.123	0.416	~	-0.0414	0.22	~	NA	NA
lmo208__01300	comEB	lmo1483	NA	ComEB protein	Nucleotide transport and metabolism	-1.03	6.85e-13	D-	0.292	0.0761	~	-0.142	0.513	~	-0.593	2.29e-05	d	359	DE1
lmo208__01301	comEA	lmo1484	NA	ComEA protein	Replication, recombination and repair	-0.281	0.171	~	0.49	0.275	~	0.404	0.548	~	-0.195	0.219	~	NA	NA
lmo208__01302	lmo1485	lmo1485	NA	Lmo1485 protein	Secondary metabolites biosynthesis, transport and catabolism / General function prediction only /	0.412	0.0217	~	0.39	0.105	~	-0.377	0.265	~	1.18	3.44e-08	U+	886	DE2
lmo208__01303	rsfS	lmo1486	NA	Ribosomal silencing factor RsfS	Function unknown	0.825	1.76e-08	u	-0.0335	0.525	~	-0.353	0.115	~	1.14	1.6e-14	U+	867	DE2
lmo208__01304	lmo1487	lmo1487	Operon_245	Bis(5'-nucleosyl)-tetraphosphatase	Coenzyme transport and metabolism	0.772	1.31e-07	u	-0.0309	0.529	~	-0.428	0.0483	~	1.17	4.85e-15	U+	866	DE2
lmo208__01305	nadD	lmo1488	Operon_245	Putative nicotinate-nucleotide adenylyltransferase	Coenzyme transport and metabolism	0.628	4.18e-05	u	-0.0108	0.561	~	-0.393	0.0996	~	1.01	2.14e-10	U+	865	DE2
lmo208__01306	lmo1489	lmo1489	Operon_245	Lmo1489 protein	Translation	0.42	0.004	~	0.104	0.406	~	-0.483	0.0384	~	1.01	3.82e-10	U+	862	DE2
lmo208__01307	aroE	lmo1490	Operon_245	Shikimate dehydrogenase (NADP(+))	Amino acid transport and metabolism	0.554	0.000117	~	0.0498	0.498	~	-0.386	0.0848	~	0.99	4.6e-11	u	NA	NA
lmo208__01308	lmo1491	lmo1491	Operon_245	Lmo1491 protein	General function prediction only	0.604	8.91e-06	u	0.0585	0.475	~	-0.321	0.128	~	0.984	2.22e-12	u	NA	NA
lmo208__01309	lmo1492	lmo1492	Operon_245	Lmo1492 protein	General function prediction only	0.974	3.01e-10	u	-0.00197	0.572	~	-0.286	0.241	~	1.26	9.49e-16	U+	766	DE2
lmo208__01310	lmo1493	lmo1493	NA	Lmo1493 protein	Amino acid transport and metabolism	0.443	5.26e-06	~	-0.353	0.00158	~	-0.0558	0.638	~	0.146	0.0587	~	NA	NA
lmo208__01311	mtnN	lmo1494	Operon_246	5'-methylthioadenosine/S-adenosylhomocysteine nucleosidase	Nucleotide transport and metabolism	-0.0225	0.241	~	-0.0108	0.553	~	-0.151	0.351	~	0.118	0.0949	~	NA	NA
lmo208__01312	lmo1495	lmo1495	Operon_246	Lmo1495 protein	Not in COGs	-0.237	0.058	~	0.0997	0.425	~	-0.109	0.617	~	-0.0282	0.27	~	NA	NA
lmo208__01313	greA	lmo1496	Operon_246	Transcription elongation factor GreA	Transcription	-0.279	0.00973	~	0.118	0.307	~	-0.052	0.673	~	-0.109	0.135	~	NA	NA
lmo208__01314	udk	lmo1497	Operon_247	Uridine kinase	Nucleotide transport and metabolism	-0.714	3.68e-11	d	0.151	0.199	~	-0.105	0.522	~	-0.458	1.69e-05	~	NA	NA
lmo208__01315	trmR	lmo1498	Operon_247	tRNA 5-hydroxyuridine methyltransferase	General function prediction only	-0.539	1.06e-05	~	0.0441	0.494	~	-0.0573	0.664	~	-0.437	0.000316	~	NA	NA
lmo208__01316	mltG	lmo1499	Operon_247	Endolytic murein transglycosylase	General function prediction only	-0.379	0.0189	~	-0.21	0.269	~	-0.168	0.555	~	-0.421	0.0134	~	NA	NA
lmo208__01317	lmo1500	lmo1500	NA	Lmo1500 protein	Function unknown	-0.211	0.0583	~	0.0138	0.556	~	-0.228	0.341	~	0.0305	0.264	~	NA	NA
lmo208__01318	lmo1501	lmo1501	Operon_248	hypothetical protein	Function unknown	0.0764	0.171	~	-0.337	0.0186	~	-0.27	0.157	~	0.00904	0.287	~	NA	NA
lmo208__01319	lmo1502	lmo1502	Operon_248	Putative pre-16S rRNA nuclease	Replication, recombination and repair	0.309	0.00358	~	-0.377	0.00394	~	-0.144	0.435	~	0.0753	0.179	~	NA	NA
lmo208__01320	lmo1503	lmo1503	Operon_248	hypothetical protein	Function unknown	0.136	0.0889	~	-0.326	0.0177	~	-0.263	0.151	~	0.0728	0.188	~	NA	NA
lmo208__01321	alaS	lmo1504	NA	Alanine--tRNA ligase	Translation	-1.19	6.4e-40	D-	0.372	0.000194	~	-0.28	0.0318	~	-0.539	2.25e-09	~	171	DE1
lmo208__01322	lmo1505	lmo1505	NA	Lmo1505 protein	Defense/virulence mechanisms	0.0439	0.255	~	-0.209	0.401	~	-0.0975	0.698	~	-0.0675	0.261	~	NA	NA
lmo208__01323	lmo1506	lmo1506	NA	Lmo1506 protein	Defense/virulence mechanisms	0.0907	0.225	~	-0.0876	0.506	~	-0.0011	0.755	~	0.00421	0.297	~	NA	NA
lmo208__01324	lmo1507	lmo1507	Operon_249	Two component response regulator Lmo1507 protein	Transcription / Signal transduction mechanisms /	0.367	0.000823	~	-0.103	0.328	~	-0.0771	0.616	~	0.341	0.00198	~	NA	NA
lmo208__01325	lmo1508	lmo1508	Operon_249	Two component histidine kinase Lmo1508 protein	Signal transduction mechanisms	-0.0137	0.259	~	-0.0611	0.449	~	-0.316	0.0755	~	0.241	0.021	~	NA	NA
lmo208__01326	recD2	lmo1509	Operon_250	ATP-dependent RecD-like DNA helicase	Replication, recombination and repair	-1.01	1.31e-25	D-	0.107	0.269	~	-0.0787	0.573	~	-0.826	2.14e-17	d	374	DE1
lmo208__01327	lmo1510	lmo1510	Operon_250	Lmo1510 protein	General function prediction only	-0.831	1.6e-12	d	0.177	0.173	~	-0.035	0.701	~	-0.619	1.24e-07	d	NA	NA
lmo208__01328	lmo1511	lmo1511	Operon_250	Lmo1511 protein	General function prediction only	-0.623	1.37e-08	d	0.13	0.251	~	-0.0377	0.692	~	-0.455	2.76e-05	~	NA	NA
lmo208__01329	mnmA	lmo1512	Operon_250	tRNA-specific 2-thiouridylase MnmA	Translation	0.0202	0.258	~	-0.375	0.0459	~	-0.137	0.569	~	-0.218	0.0738	~	NA	NA
lmo208__01330	lmo1513	lmo1513	Operon_250	cysteine desulfurase	Amino acid transport and metabolism	0.0703	0.201	~	-0.234	0.175	~	-0.0923	0.632	~	-0.0714	0.216	~	NA	NA
lmo208__01331	lmo1514	lmo1514	NA	Lmo1514 protein	Replication, recombination and repair	1.03	7.04e-08	U+	-0.433	0.0493	~	0.224	0.462	~	0.373	0.0247	~	684	DE2
lmo208__01332	lmo1515	lmo1515	NA	Lmo1515 protein	Transcription	0.135	0.131	~	-0.665	0.000173	d	-0.0189	0.736	~	-0.511	0.000865	~	NA	NA
lmo208__01333	lmo1516	lmo1516	Operon_251	Ammonium transporter	Inorganic ion transport and metabolism	-2.99	4.48e-28	D-	-0.0573	0.532	~	-0.167	0.614	~	-2.88	1.95e-25	D-	434	DE1
lmo208__01334	lmo1517	lmo1517	Operon_251	Lmo1517 protein	Amino acid transport and metabolism	-2.67	3.84e-10	D-	0.0571	0.549	~	-0.0821	0.719	~	-2.53	3.95e-09	D-	433	DE1
lmo208__01335	lmo1518	lmo1518	NA	Lmo1518 protein	Not in COGs	2.13	4.7e-28	U+	-2.03	7.42e-25	D-	-0.0137	0.745	~	0.108	0.198	~	924	DE4
lmo208__01336	aspS	lmo1519	Operon_252	Aspartate--tRNA ligase	Translation	-0.206	0.00135	~	0.37	5.29e-07	~	-0.271	0.0058	~	0.435	3.01e-10	~	NA	NA
lmo208__01337	hisS	lmo1520	Operon_252	Histidine--tRNA ligase	Translation	-0.0363	0.209	~	0.347	0.000616	~	-0.233	0.0869	~	0.543	2.53e-09	~	NA	NA
lmo208__01338	lmo1521	lmo1521	NA	Lmo1521 protein	Signal transduction mechanisms / Cell wall/membrane biogenesis /	0.109	0.0756	~	0.0269	0.505	~	-0.15	0.281	~	0.285	0.000706	~	NA	NA
lmo208__01339	dtd	lmo1522	Operon_253	D-aminoacyl-tRNA deacylase	Translation	-0.891	3.75e-19	d	0.377	0.000749	~	-0.0942	0.531	~	-0.42	1.62e-05	~	NA	NA
lmo208__01340	relA	lmo1523	Operon_253	GTP pyrophosphokinase	Transcription / Signal transduction mechanisms /	-0.642	1.26e-17	d	0.418	1.95e-07	~	0.0354	0.661	~	-0.26	0.000334	~	NA	NA
lmo208__01341	apt	lmo1524	Operon_254	Adenine phosphoribosyltransferase	Nucleotide transport and metabolism	-0.0448	0.212	~	0.0626	0.442	~	-0.193	0.298	~	0.211	0.0316	~	NA	NA
lmo208__01342	lmo1525	lmo1525	Operon_254	Single-stranded-DNA-specific exonuclease RecJ	Replication, recombination and repair / Function unknown /	-0.0979	0.121	~	0.131	0.238	~	-0.255	0.116	~	0.288	0.00407	~	NA	NA
lmo208__01343	lmo1526	lmo1526	NA	Lmo1526 protein	Function unknown	1.97	8.57e-13	U+	0.147	0.441	~	0.492	0.26	~	1.63	3.23e-09	U+	603	DE2
lmo208__01344	secD	lmo1527	Operon_255	Multifunctional fusion protein	Intracellular trafficking and secretion	-0.121	0.0697	~	-0.0254	0.514	~	-0.206	0.146	~	0.0595	0.181	~	NA	NA
lmo208__01345	lmo1528	lmo1528	Operon_255	Lmo1528 protein	Not in COGs	-0.0648	0.184	~	-0.0327	0.514	~	-0.308	0.087	~	0.211	0.0353	~	NA	NA
lmo208__01346	lmo1529	lmo1529	Operon_256	Lmo1529 protein	Intracellular trafficking and secretion	-0.4	0.000308	~	0.218	0.0982	~	-0.31	0.0722	~	0.129	0.102	~	NA	NA
lmo208__01347	tgt	lmo1530	Operon_256	Queuine tRNA-ribosyltransferase	Translation	-0.542	2.5e-09	~	0.0877	0.309	~	-0.152	0.296	~	-0.303	0.000594	~	NA	NA
lmo208__01348	queA	lmo1531	Operon_256	S-adenosylmethionine:tRNA ribosyltransferase-isomerase	Translation	-0.735	3.79e-14	d	0.23	0.0384	~	0.0698	0.598	~	-0.574	3.23e-09	~	NA	NA
lmo208__01349	ruvB	lmo1532	Operon_256	Holliday junction branch migration complex subunit RuvB	Replication, recombination and repair	-0.54	7.17e-07	~	0.184	0.137	~	0.0995	0.548	~	-0.455	2.75e-05	~	NA	NA
lmo208__01350	ruvA	lmo1533	Operon_256	Holliday junction branch migration complex subunit RuvA	Replication, recombination and repair	-0.681	6.96e-07	d	0.307	0.0548	~	0.0843	0.627	~	-0.458	0.000613	~	NA	NA
lmo208__01351	ldh2	lmo1534	Operon_256	L-lactate dehydrogenase 2	Energy production and conversion	-1.94	8.84e-68	D-	0.306	0.0192	~	0.0728	0.61	~	-1.7	3.17e-53	D-	381	DE1
lmo208__01352	lmo1535	lmo1535	Operon_256	putative transcriptional regulatory protein	Function unknown	-0.703	3.38e-12	d	0.338	0.00334	~	0.118	0.451	~	-0.483	1.09e-06	~	NA	NA
lmo208__01353	pheA	lmo1536	Operon_257	Prephenate dehydratase	Amino acid transport and metabolism	0.303	0.0231	~	0.145	0.323	~	-0.23	0.365	~	0.678	1.64e-05	u	NA	NA
lmo208__01354	obg	lmo1537	Operon_257	GTPase Obg	General function prediction only	0.464	0.00346	~	0.0204	0.55	~	-0.276	0.318	~	0.76	9.11e-06	u	NA	NA
lmo208__01355	glpK	lmo1538	Operon_258	Glycerol kinase	Energy production and conversion	1.24	0.00111	U+	-0.242	0.424	~	0.857	0.167	~	0.143	0.236	~	524	DE3
lmo208__01356	lmo1539	lmo1539	Operon_258	Glycerol transporter	Carbohydrate transport and metabolism	2.08	0.000281	U+	-0.215	0.492	~	1.5	0.0965	~	0.366	0.186	~	523	DE3
lmo208__01357	rpmA	lmo1540	Operon_259	Large ribosomal subunit protein bL27	Translation	-0.522	1.08e-06	~	0.206	0.0957	~	-0.0876	0.577	~	-0.229	0.0173	~	NA	NA
lmo208__01358	lmo1541	lmo1541	Operon_259	Lmo1541 protein	Translation	-0.538	3.53e-07	~	0.17	0.152	~	-0.144	0.4	~	-0.224	0.0176	~	NA	NA
lmo208__01359	rplU	lmo1542	Operon_259	Large ribosomal subunit protein bL21	Translation	-0.517	1.2e-06	~	0.223	0.0706	~	-0.109	0.516	~	-0.185	0.0379	~	NA	NA
lmo208__01360	lmo1543	lmo1543	Operon_260	Lmo1543 protein	Translation	0.00339	0.271	~	-0.143	0.076	~	0.0333	0.661	~	-0.173	0.00752	~	NA	NA
lmo208__01361	minD	lmo1544	Operon_260	Septum site-determining protein MinD	Cell cycle control, mitosis and meiosis	0.25	0.000164	~	-0.167	0.035	~	-0.219	0.0304	~	0.303	1.03e-05	~	NA	NA
lmo208__01362	minC	lmo1545	Operon_260	putative septum site-determining protein MinC	Cell cycle control, mitosis and meiosis	0.253	0.00352	~	-0.206	0.0565	~	-0.186	0.203	~	0.232	0.00735	~	NA	NA
lmo208__01363	mreD	lmo1546	Operon_261	MreD protein	Cell wall/membrane biogenesis	0.639	0.00417	u	-0.885	0.00128	d	-0.0121	0.748	~	-0.234	0.125	~	NA	NA
lmo208__01364	mreC	lmo1547	Operon_261	Cell shape-determining protein MreC	Cell wall/membrane biogenesis	0.624	5.09e-10	u	-0.546	4.37e-07	~	-0.188	0.232	~	0.266	0.00457	~	NA	NA
lmo208__01365	mreB	lmo1548	Operon_261	Cell shape-determining protein MreB	Cell cycle control, mitosis and meiosis	0.777	1.1e-11	u	-0.587	1.98e-06	d	-0.141	0.439	~	0.331	0.00225	~	NA	NA
lmo208__01366	lmo1549	lmo1549	NA	hypothetical protein	Replication, recombination and repair	-1.61	2e-07	D-	0.273	0.356	~	-0.0573	0.721	~	-1.28	2.17e-05	D-	193	DE1
lmo208__01367	comC	lmo1550	NA	ComC protein	Cell motility / Posttranslational modification, protein turnover, chaperones / Intracellular trafficking and secretion /	-2.06	8.51e-05	D-	0.277	0.46	~	0.0783	0.729	~	-1.86	0.000312	D-	196	DE1
lmo208__01368	folC	lmo1551	Operon_262	tetrahydrofolate synthase	Coenzyme transport and metabolism	-1.68	2.98e-64	D-	0.251	0.0295	~	-0.195	0.194	~	-1.23	4.84e-35	D-	346	DE1
lmo208__01369	valS	lmo1552	Operon_262	Valine--tRNA ligase	Translation	-1.13	5.48e-37	D-	0.023	0.517	~	-0.211	0.113	~	-0.891	1.71e-23	d	345	DE1
lmo208__01370	hemL1	lmo1553	Operon_263	Glutamate-1-semialdehyde 2,1-aminomutase 1	Coenzyme transport and metabolism	-0.265	0.00576	~	0.057	0.442	~	0.0616	0.633	~	-0.269	0.00592	~	NA	NA
lmo208__01371	hemB	lmo1554	Operon_263	Delta-aminolevulinic acid dehydratase	Coenzyme transport and metabolism	-0.36	0.00287	~	0.147	0.265	~	0.0018	0.753	~	-0.215	0.043	~	NA	NA
lmo208__01372	lmo1555	lmo1555	Operon_263	Uroporphyrinogen-III synthase	Coenzyme transport and metabolism	-0.37	0.0048	~	0.149	0.287	~	-0.0766	0.646	~	-0.144	0.118	~	NA	NA
lmo208__01373	hemC	lmo1556	Operon_263	Porphobilinogen deaminase	Coenzyme transport and metabolism	-0.345	0.0102	~	0.158	0.286	~	-0.0129	0.742	~	-0.174	0.0975	~	NA	NA
lmo208__01374	hemA	lmo1557	Operon_263	Glutamyl-tRNA reductase	Coenzyme transport and metabolism	-0.0145	0.257	~	0.0803	0.39	~	-0.0332	0.703	~	0.099	0.139	~	NA	NA
lmo208__01375	engB	lmo1558	NA	putative GTP-binding protein EngB	General function prediction only	0.835	4.5e-06	u	-0.144	0.368	~	-0.298	0.316	~	0.989	1.01e-07	u	NA	NA
lmo208__01376	thrS	lmo1559	NA	Threonine--tRNA ligase	Translation	-0.268	0.02	~	0.0252	0.535	~	-0.257	0.224	~	0.0147	0.281	~	NA	NA
lmo208__01377	dnaI	lmo1560	Operon_264	Primosome component (Helicase loader) DnaI	Replication, recombination and repair	0.182	0.0339	~	-0.232	0.0566	~	-0.0592	0.64	~	0.0088	0.285	~	NA	NA
lmo208__01378	dnaB	lmo1561	Operon_264	Chromosome replication initiation / membrane attachment protein DnaB	Replication, recombination and repair	0.199	0.0161	~	-0.219	0.0464	~	-0.0719	0.593	~	0.0514	0.201	~	NA	NA
lmo208__01379	nrdR	lmo1562	Operon_264	Transcriptional repressor NrdR	Transcription	0.383	0.000343	~	-0.333	0.00888	~	0.0389	0.692	~	0.0111	0.282	~	NA	NA
lmo208__01380	coaE	lmo1563	Operon_264	Dephospho-CoA kinase	Coenzyme transport and metabolism	-0.454	0.000591	~	-0.203	0.189	~	0.0772	0.639	~	-0.734	1.56e-07	d	NA	NA
lmo208__01381	mutM	lmo1564	Operon_264	Formamidopyrimidine-DNA glycosylase	Replication, recombination and repair	-0.25	0.0223	~	-0.263	0.0801	~	0.136	0.5	~	-0.649	6.24e-07	d	NA	NA
lmo208__01382	polA	lmo1565	Operon_264	DNA polymerase I	Replication, recombination and repair	0.0196	0.252	~	-0.161	0.218	~	0.156	0.426	~	-0.297	0.00826	~	NA	NA
lmo208__01383	citC	lmo1566	Operon_265	Isocitrate dehydrogenase [NADP]	Energy production and conversion	0.371	0.0654	~	-0.0692	0.52	~	-0.231	0.569	~	0.533	0.0255	~	NA	NA
lmo208__01384	citZ	lmo1567	Operon_265	Citrate synthase	Energy production and conversion	0.319	0.0909	~	-0.0675	0.523	~	-0.274	0.532	~	0.526	0.0298	~	NA	NA
lmo208__01385	lmo1568	lmo1568	Operon_265	hypothetical protein	Function unknown	0.339	0.0908	~	-0.2	0.405	~	-0.136	0.667	~	0.275	0.133	~	NA	NA
lmo208__01386	lmo1569	lmo1569	Operon_265	Lmo1569 protein	General function prediction only	0.869	3.77e-06	u	-0.733	0.000571	d	0.31	0.312	~	-0.174	0.133	~	NA	NA
lmo208__01387	pykA	lmo1570	NA	Pyruvate kinase	Carbohydrate transport and metabolism / Signal transduction mechanisms /	0.0282	0.232	~	0.326	0.00546	~	-0.211	0.183	~	0.566	4.94e-08	~	NA	NA
lmo208__01388	pfkA	lmo1571	NA	ATP-dependent 6-phosphofructokinase	Carbohydrate transport and metabolism	0.0763	0.163	~	0.158	0.206	~	-0.185	0.319	~	0.419	0.000221	~	NA	NA
lmo208__01389	accA	lmo1572	Operon_266	Acetyl-coenzyme A carboxylase carboxyl transferase subunit alpha	Lipid transport and metabolism	0.895	1.08e-22	u	-0.339	0.00083	~	-0.0449	0.656	~	0.6	5.48e-11	u	NA	NA
lmo208__01390	accD	lmo1573	Operon_266	Acetyl-coenzyme A carboxylase carboxyl transferase subunit beta	Lipid transport and metabolism	1.02	5.34e-65	U+	-0.349	4.49e-08	~	-0.0986	0.307	~	0.774	3.43e-37	u	791	DE2
lmo208__01391	dnaE	lmo1574	NA	DNA polymerase III subunit alpha	Replication, recombination and repair	-0.258	0.0437	~	0.194	0.246	~	0.106	0.616	~	-0.169	0.112	~	NA	NA
lmo208__01392	lmo1575	lmo1575	Operon_267	Lmo1575 protein	General function prediction only	0.767	0.000137	u	-0.284	0.205	~	-0.0881	0.675	~	0.572	0.00357	~	NA	NA
lmo208__01393	lmo1576	lmo1576	Operon_267	Lmo1576 protein	Transcription	0.827	2.92e-05	u	-0.41	0.0762	~	0.0203	0.74	~	0.397	0.0241	~	NA	NA
lmo208__01394		lmo1577	Operon_267	hypothetical protein	General function prediction only	0.979	3.46e-07	u	-0.432	0.0505	~	0.0803	0.677	~	0.466	0.0086	~	NA	NA
lmo208__01395	lmo1578	lmo1578	NA	Lmo1578 protein	Amino acid transport and metabolism	0.337	0.00616	~	-0.274	0.078	~	-0.0693	0.653	~	0.133	0.123	~	NA	NA
lmo208__01396	lmo1579	lmo1579	NA	Alanine dehydrogenase	Amino acid transport and metabolism	1.32	7.15e-11	U+	-0.452	0.0513	~	0.0031	0.753	~	0.865	1.59e-05	u	606	DE2
lmo208__01397	lmo1580	lmo1580	NA	Universal stress protein	Signal transduction mechanisms	1.02	0.00728	U+	0.317	0.377	~	0.355	0.568	~	0.979	0.0105	u	506	DE3
lmo208__01398	ackA1	lmo1581	Operon_268	Acetate kinase 1	Energy production and conversion	-0.374	2.81e-05	~	-0.0647	0.391	~	-0.07	0.588	~	-0.368	4.44e-05	~	NA	NA
lmo208__01399	lmo1582	lmo1582	Operon_268	Lmo1582 protein	Replication, recombination and repair	-0.375	4.4e-06	~	0.0422	0.451	~	-0.105	0.429	~	-0.228	0.0035	~	NA	NA
lmo208__01400	tpx	lmo1583	Operon_269	Thiol peroxidase	Posttranslational modification, protein turnover, chaperones	0.842	7.77e-08	u	-0.231	0.18	~	-0.0118	0.744	~	0.622	6.13e-05	u	NA	NA
lmo208__01401	lmo1584	lmo1584	Operon_269	Lmo1584 protein	Function unknown	-0.787	4.04e-16	d	0.316	0.00453	~	-0.26	0.059	~	-0.211	0.0134	~	NA	NA
lmo208__01402	lmo1585	lmo1585	Operon_269	Lmo1585 protein	Posttranslational modification, protein turnover, chaperones / Intracellular trafficking and secretion /	-0.711	9.77e-12	d	0.343	0.00395	~	-0.18	0.265	~	-0.187	0.0315	~	NA	NA
lmo208__01403	nadK2	lmo1586	NA	NAD kinase 2	Carbohydrate transport and metabolism	0.65	0.000296	u	0.116	0.419	~	-0.184	0.526	~	0.949	4.25e-07	u	NA	NA
lmo208__01404	argF	lmo1587	Operon_270	Ornithine carbamoyltransferase	Amino acid transport and metabolism	-0.463	0.0776	~	-0.594	0.164	~	-0.769	0.186	~	-0.287	0.162	~	NA	NA
lmo208__01405	argD	lmo1588	Operon_270	Acetylornithine aminotransferase	Amino acid transport and metabolism	0.0445	0.26	~	-0.312	0.37	~	-0.384	0.535	~	0.117	0.248	~	NA	NA
lmo208__01406	argB	lmo1589	Operon_270	Acetylglutamate kinase	Amino acid transport and metabolism	0.672	0.0487	u	-0.246	0.431	~	-0.0467	0.739	~	0.473	0.109	~	NA	NA
lmo208__01407	argJ	lmo1590	Operon_270	Arginine biosynthesis bifunctional protein ArgJ	Amino acid transport and metabolism	0.723	0.0298	u	-0.28	0.39	~	0.254	0.625	~	0.188	0.214	~	NA	NA
lmo208__01408	argC	lmo1591	Operon_270	N-acetyl-gamma-glutamyl-phosphate reductase	Amino acid transport and metabolism	0.721	0.00889	u	-0.0281	0.555	~	0.525	0.289	~	0.168	0.194	~	NA	NA
lmo208__01409	thiI	lmo1592	Operon_271	putative tRNA sulfurtransferase	Coenzyme transport and metabolism	-1.15	1.07e-16	D-	0.185	0.213	~	-0.192	0.382	~	-0.777	2.22e-08	d	429	DE1
lmo208__01410	lmo1593	lmo1593	Operon_271	Lmo1593 protein	Amino acid transport and metabolism	-0.993	1.07e-12	d	0.112	0.36	~	-0.155	0.476	~	-0.725	1.79e-07	d	NA	NA
lmo208__01411	ezrA	lmo1594	NA	Septation ring formation regulator EzrA	Cell cycle control, mitosis and meiosis	-0.0632	0.211	~	0.0444	0.513	~	-0.209	0.417	~	0.19	0.0926	~	NA	NA
lmo208__01412	lmo1595	lmo1595	NA	Lmo1595 protein	Signal transduction mechanisms	0.191	0.0486	~	0.142	0.261	~	0.0447	0.69	~	0.288	0.0109	~	NA	NA
lmo208__01413	rpsD	lmo1596	NA	Small ribosomal subunit protein uS4	Translation	-0.331	0.000945	~	0.103	0.306	~	-0.234	0.147	~	0.00619	0.29	~	NA	NA
lmo208__01414	lmo1596a	lmo1596a	NA	hypothetical protein	NA	-0.565	0.00524	~	0.478	0.0614	~	-0.595	0.0727	~	0.508	0.0117	~	NA	NA
lmo208__01415	lmo1597	lmo1597	NA	Lmo1597 protein	Not in COGs	-0.604	0.000389	d	0.537	0.00826	~	-0.599	0.0221	d	0.532	0.00176	~	NA	NA
lmo208__01416	tyrS	lmo1598	NA	Tyrosine--tRNA ligase	Translation	-1.51	6.08e-34	D-	0.763	7.93e-09	u	-0.325	0.074	~	-0.423	0.000402	~	168	DE1
lmo208__01417	ccpA	lmo1599	NA	Catabolite control protein A	Transcription	-0.558	6.1e-21	~	0.255	0.000101	~	-0.212	0.0121	~	-0.0901	0.0534	~	NA	NA
lmo208__01418	aroA	lmo1600	NA	3-deoxy-D-arabino-heptulosonate 7-phosphate synthase	Amino acid transport and metabolism	0.337	0.00388	~	0.0474	0.488	~	-0.322	0.0927	~	0.706	3.2e-08	u	NA	NA
lmo208__01419	lmo1601	lmo1601	Operon_272	Lmo1601 protein	General function prediction only	0.535	0.0139	~	0.207	0.352	~	0.308	0.44	~	0.434	0.0367	~	NA	NA
lmo208__01420	lmo1602	lmo1602	Operon_272	Lmo1602 protein	General function prediction only	0.41	0.0328	~	0.287	0.24	~	0.195	0.573	~	0.503	0.0167	~	NA	NA
lmo208__01421	lmo1603	lmo1603	NA	Lmo1603 protein	Amino acid transport and metabolism	-1.29	4.51e-54	D-	0.857	1.37e-23	u	-0.211	0.0848	~	-0.22	0.00419	~	166	DE1
lmo208__01422	lmo1604	lmo1604	NA	Lmo1604 protein	Posttranslational modification, protein turnover, chaperones	-1.08	4.41e-13	D-	0.471	0.0054	~	-0.258	0.272	~	-0.353	0.00919	~	33	DE8
lmo208__01423	murC	lmo1605	Operon_273	UDP-N-acetylmuramate--L-alanine ligase	Cell wall/membrane biogenesis	-0.186	0.0545	~	-0.288	0.0504	~	0.00294	0.752	~	-0.477	0.000145	~	NA	NA
lmo208__01424	lmo1606	lmo1606	Operon_273	Lmo1606 protein	Cell cycle control, mitosis and meiosis	-0.609	0.00844	d	0.228	0.335	~	0.149	0.635	~	-0.53	0.0198	~	NA	NA
lmo208__01425	pheT	lmo1607	Operon_274	PheT protein	General function prediction only	-0.00882	0.257	~	0.00851	0.549	~	-0.0986	0.365	~	0.0983	0.0616	~	NA	NA
lmo208__01426	lmo1608	lmo1608	Operon_274	hypothetical protein	Function unknown	-0.491	0.00289	~	0.138	0.37	~	0.0752	0.674	~	-0.428	0.00861	~	NA	NA
lmo208__01427	lmo1609	lmo1609	Operon_274	Lmo1609 protein	Posttranslational modification, protein turnover, chaperones / Energy production and conversion /	-0.689	1.53e-05	d	0.245	0.175	~	-0.0924	0.636	~	-0.352	0.015	~	NA	NA
lmo208__01428	lmo1611	lmo1611	Operon_274	Lmo1611 protein	Carbohydrate transport and metabolism	0.472	1.34e-06	~	-0.0612	0.417	~	-0.169	0.286	~	0.58	5.88e-09	~	NA	NA
lmo208__01429	lmo1612	lmo1612	NA	Lmo1612 protein	Function unknown	0.586	0.000553	u	-0.0465	0.517	~	-0.247	0.392	~	0.787	9.56e-06	u	NA	NA
lmo208__01430	lmo1613	lmo1613	NA	Lmo1613 protein	Function unknown	0.555	0.0127	~	-0.131	0.446	~	0.00657	0.752	~	0.417	0.0433	~	NA	NA
lmo208__01431	lmo1614	lmo1614	NA	Lmo1614 protein	General function prediction only	-2.02	6.57e-53	D-	0.21	0.178	~	-0.112	0.537	~	-1.7	3.56e-38	D-	380	DE1
lmo208__01432	trmB	lmo1615	Operon_275	tRNA (guanine-N(7)-)-methyltransferase	General function prediction only	-1.42	8.62e-38	D-	0.567	2.22e-06	~	-0.29	0.0726	~	-0.563	2.61e-07	~	173	DE1
lmo208__01433	lmo1616	lmo1616	Operon_275	Lmo1616 protein	Cell wall/membrane biogenesis	-1.16	2.94e-40	D-	0.523	2.34e-08	~	-0.27	0.0309	~	-0.368	1.67e-05	~	172	DE1
lmo208__01434	lmo1617	lmo1617	Operon_276	Lmo1617 protein	Carbohydrate transport and metabolism / Amino acid transport and metabolism / Inorganic ion transport and metabolism / General function prediction only /	1.42	2.04e-07	U+	0.6	0.057	~	-0.302	0.49	~	2.32	8.9e-17	U+	834	DE2
lmo208__01435	lmo1618	lmo1618	Operon_276	Lmo1618 protein	Transcription	1.26	3.94e-05	U+	0.617	0.0821	~	-0.389	0.445	~	2.27	1.14e-12	U+	833	DE2
lmo208__01436	dat	lmo1619	Operon_277	D-alanine aminotransferase	Amino acid transport and metabolism / Coenzyme transport and metabolism /	0.796	3.37e-11	u	-0.438	0.00114	~	-0.175	0.363	~	0.533	7.88e-06	~	NA	NA
lmo208__01437	pepV	lmo1620	Operon_277	Dipeptidase PepV	Amino acid transport and metabolism	0.208	0.0205	~	-0.0414	0.483	~	-0.0711	0.612	~	0.237	0.0127	~	NA	NA
lmo208__01438	lmo1621	lmo1621	Operon_277	Lmo1621 protein	Replication, recombination and repair / General function prediction only /	-0.292	0.0309	~	-0.28	0.136	~	0.148	0.55	~	-0.72	1.23e-05	d	NA	NA
lmo208__01439	nnrD	lmo1622	NA	ADP-dependent (S)-NAD(P)H-hydrate dehydratase	Carbohydrate transport and metabolism	-0.0204	0.264	~	-0.273	0.257	~	-0.154	0.617	~	-0.14	0.191	~	NA	NA
lmo208__01440	lmo1623	lmo1623	Operon_278	Lmo1623 protein	Lipid transport and metabolism	0.434	8.44e-06	~	-0.0318	0.501	~	-0.351	0.017	~	0.754	8.4e-14	u	NA	NA
lmo208__01441	lmo1624	lmo1624	Operon_278	Lmo1624 protein	General function prediction only	0.581	3.65e-15	~	0.0724	0.298	~	-0.225	0.0374	~	0.879	2.66e-32	u	NA	NA
lmo208__01442	lmo1625	lmo1625	Operon_279	Lmo1625 protein	General function prediction only	-0.555	4.74e-08	~	0.17	0.138	~	-0.292	0.0515	~	-0.0933	0.132	~	NA	NA
lmo208__01443	lmo1626	lmo1626	Operon_279	Lmo1626 protein	Not in COGs	-0.394	0.00123	~	0.187	0.187	~	-0.306	0.119	~	0.0996	0.158	~	NA	NA
lmo208__01444	trpA	lmo1627	Operon_280	Tryptophan synthase alpha chain	Amino acid transport and metabolism	-0.878	9.43e-06	d	-0.0527	0.519	~	0.0257	0.734	~	-0.956	2.11e-06	d	NA	NA
lmo208__01445	trpB	lmo1628	Operon_280	Tryptophan synthase beta chain	Amino acid transport and metabolism	-0.893	5.41e-06	d	-0.00441	0.571	~	0.0151	0.743	~	-0.912	4.36e-06	d	NA	NA
lmo208__01446	trpF	lmo1629	Operon_280	N-(5'-phosphoribosyl)anthranilate isomerase	Amino acid transport and metabolism	-0.649	0.00507	d	-0.226	0.341	~	0.05	0.722	~	-0.925	0.000219	d	NA	NA
lmo208__01447	trpC	lmo1630	Operon_280	Indole-3-glycerol phosphate synthase	Amino acid transport and metabolism	-0.489	0.0327	~	-0.423	0.184	~	0.0971	0.691	~	-1.01	0.00029	D-	50	DE7
lmo208__01448	trpD	lmo1631	Operon_280	Anthranilate phosphoribosyltransferase	Amino acid transport and metabolism	-0.458	0.0537	~	-0.0554	0.537	~	0.171	0.641	~	-0.684	0.0144	d	NA	NA
lmo208__01449	trpG	lmo1632	Operon_280	TrpG protein	Amino acid transport and metabolism / Coenzyme transport and metabolism /	-0.396	0.0688	~	-0.172	0.438	~	0.0171	0.747	~	-0.585	0.0256	~	NA	NA
lmo208__01450	trpE	lmo1633	Operon_280	Anthranilate synthase component 1	Amino acid transport and metabolism / Coenzyme transport and metabolism /	-0.167	0.171	~	-0.208	0.377	~	0.0971	0.689	~	-0.472	0.0374	~	NA	NA
lmo208__01451	lmo1634	lmo1634	NA	Aldehyde-alcohol dehydrogenase	Energy production and conversion	-0.983	0.126	~	1.89	0.131	~	-0.763	0.609	~	1.67	0.0561	~	NA	NA
lmo208__01452	lmo1635	lmo1635	Operon_281	Lmo1635 protein	Function unknown	1.23	6.51e-45	U+	-0.621	2.15e-12	d	-0.0307	0.693	~	0.634	7.04e-13	u	654	DE2
lmo208__01453	lmo1636	lmo1636	Operon_281	Lmo1636 protein	Defense/virulence mechanisms	1.65	3.02e-26	U+	-0.634	0.000222	d	0.335	0.157	~	0.682	9.13e-06	u	612	DE2
lmo208__01454	lmo1637	lmo1637	Operon_281	Lmo1637 protein	General function prediction only	1.6	8.47e-21	U+	-0.719	0.000134	d	0.397	0.126	~	0.484	0.0026	~	611	DE2
lmo208__01455	lmo1638	lmo1638	Operon_282	Lmo1638 protein	Defense/virulence mechanisms	-0.487	0.0158	~	0.454	0.0886	~	0.0581	0.712	~	-0.0905	0.229	~	NA	NA
lmo208__01456	lmo1639	lmo1639	Operon_282	Lmo1639 protein	Replication, recombination and repair	-0.363	0.0463	~	0.427	0.109	~	0.0864	0.687	~	-0.0222	0.283	~	NA	NA
lmo208__01457	lmo1640	lmo1640	Operon_282	Lmo1640 protein	Not in COGs	-0.423	0.00887	~	0.513	0.013	~	-0.0695	0.682	~	0.16	0.135	~	NA	NA
lmo208__01458	citB	lmo1641	NA	Aconitate hydratase	Energy production and conversion	-0.452	0.0405	~	0.236	0.347	~	-0.271	0.529	~	0.0538	0.266	~	NA	NA
lmo208__01459	lmo1642	lmo1642	Operon_283	Lmo1642 protein sigma factor regulator	Signal transduction mechanisms	0.178	0.0465	~	-0.261	0.0491	~	-0.213	0.242	~	0.13	0.101	~	NA	NA
lmo208__01460	lmo1643	lmo1643	Operon_283	Lmo1643 protein	Not in COGs	0.224	0.0196	~	-0.21	0.101	~	-0.193	0.284	~	0.206	0.0309	~	NA	NA
lmo208__01461	lmo1644	lmo1644	Operon_283	Lmo1644 protein	Transcription / Replication, recombination and repair /	0.0625	0.182	~	-0.252	0.0528	~	-0.065	0.636	~	-0.124	0.104	~	NA	NA
lmo208__01462	sbcC	lmo1645	NA	Nuclease SbcCD subunit C	Replication, recombination and repair	-0.339	0.000609	~	-0.261	0.0308	~	-0.0444	0.673	~	-0.556	1.2e-07	~	NA	NA
lmo208__01463	sbcD	lmo1646	NA	Nuclease SbcCD subunit D	Replication, recombination and repair	-0.0609	0.194	~	-0.327	0.0244	~	-0.0748	0.629	~	-0.313	0.00711	~	NA	NA
lmo208__01464	plsC	lmo1647	NA	1-acylglycerol-3-phosphate O-acyltransferase	Lipid transport and metabolism	-0.126	0.109	~	-0.463	0.00131	~	-0.0249	0.723	~	-0.564	8.66e-06	~	NA	NA
lmo208__01465	lmo1649	lmo1649	Operon_284	Lmo1649 protein	Not in COGs	-0.555	3.15e-05	~	0.352	0.0251	~	-0.285	0.174	~	0.0818	0.189	~	NA	NA
lmo208__01466	lmo1650	lmo1650	Operon_284	Lmo1650 protein	Posttranslational modification, protein turnover, chaperones	-0.667	0.011	d	0.115	0.485	~	0.0216	0.744	~	-0.573	0.0254	~	NA	NA
lmo208__01467	lmo1651	lmo1651	Operon_284	Lmo1651 protein	Defense/virulence mechanisms	-0.855	4.87e-05	d	0.177	0.357	~	0.0203	0.741	~	-0.699	0.000803	d	NA	NA
lmo208__01468	lmo1652	lmo1652	Operon_284	Lmo1652 protein	Defense/virulence mechanisms	-0.567	0.0117	~	0.332	0.22	~	-0.0803	0.699	~	-0.154	0.188	~	NA	NA
lmo208__01469	lmo1653	lmo1653	Operon_285	Putative cell surface protein	Not in COGs	-1.89	2.07e-06	D-	0.258	0.429	~	-0.318	0.549	~	-1.31	0.000623	D-	195	DE1
lmo208__01470	lmo1654	lmo1654	Operon_285	Putative cell surface protein	Not in COGs	-1.92	6.18e-06	D-	-0.343	0.398	~	-0.505	0.414	~	-1.76	9.76e-05	D-	184	DE1
lmo208__01471	lmo1655	lmo1655	NA	Lmo1655 protein	Defense/virulence mechanisms	-0.457	0.0604	~	0.445	0.207	~	-0.13	0.679	~	0.118	0.233	~	NA	NA
lmo208__01472	lmo1656	lmo1656	NA	Lmo1656 protein	Not in COGs	-0.338	0.133	~	0.289	0.388	~	-0.104	0.71	~	0.0549	0.276	~	NA	NA
lmo208__01473	tsf	lmo1657	Operon_286	Elongation factor Ts	Translation	-1.09	2.42e-30	D-	0.235	0.0312	~	-0.255	0.07	~	-0.601	3.08e-10	d	343	DE1
lmo208__01474	rpsB	lmo1658	Operon_286	Small ribosomal subunit protein uS2	Translation	-0.532	4.02e-09	~	0.15	0.139	~	-0.27	0.0414	~	-0.112	0.0863	~	NA	NA
lmo208__01475	na	NA	NA	hypothetical protein	NA	1.26	7.55e-07	U+	-0.0304	0.547	~	0.125	0.666	~	1.11	8.03e-06	U+	727	DE2
lmo208__01476	leuS	lmo1660	NA	Leucine--tRNA ligase	Translation	0.432	0.000181	~	-0.0903	0.376	~	-0.23	0.217	~	0.572	1.78e-06	~	NA	NA
lmo208__01477	lmo1661	lmo1661	Operon_287	Lmo1661 protein	General function prediction only	0.0685	0.203	~	0.0854	0.441	~	-0.285	0.255	~	0.439	0.00322	~	NA	NA
lmo208__01478	lmo1662	lmo1662	Operon_287	Lmo1662 protein	Secondary metabolites biosynthesis, transport and catabolism / General function prediction only /	0.109	0.152	~	0.0647	0.473	~	-0.22	0.367	~	0.394	0.00527	~	NA	NA
lmo208__01479	ansB	lmo1663	NA	asparagine synthase (glutamine-hydrolyzing)	Amino acid transport and metabolism	0.0973	0.154	~	-0.226	0.138	~	-0.106	0.585	~	-0.0228	0.27	~	NA	NA
lmo208__01480	metK	lmo1664	NA	S-adenosylmethionine synthase	Coenzyme transport and metabolism	0.372	0.00556	~	-0.239	0.147	~	-0.148	0.518	~	0.281	0.0268	~	NA	NA
lmo208__01481	lmo1665	lmo1665	NA	Lmo1665 protein	Not in COGs	0.886	1.49e-06	u	-0.483	0.0236	~	-0.308	0.304	~	0.711	0.000108	u	NA	NA
lmo208__01482	lmo1666	lmo1666	Operon_288	Peptidoglycan linked protein (LPxTG)	Not in COGs	-0.39	0.0804	~	0.578	0.114	~	0.308	0.534	~	-0.119	0.233	~	NA	NA
lmo208__01483	lmo1667	lmo1667	Operon_288	L-lactate dehydrogenase	Energy production and conversion	-0.45	0.000896	~	0.299	0.0698	~	-0.0398	0.705	~	-0.111	0.154	~	NA	NA
lmo208__01484	lmo1668	lmo1668	Operon_288	Lmo1668 protein	Not in COGs	0.321	0.0333	~	-0.0989	0.442	~	-0.205	0.493	~	0.427	0.0117	~	NA	NA
lmo208__01485	lmo1669	lmo1669	Operon_288	Lmo1669 protein	Replication, recombination and repair / General function prediction only /	-0.229	0.0906	~	0.222	0.272	~	-0.114	0.638	~	0.107	0.201	~	NA	NA
lmo208__01486	lmo1670	lmo1670	NA	Putative membrane protein insertion efficiency factor	Function unknown	1.14	5.96e-15	U+	-0.496	0.00185	~	0.0648	0.672	~	0.581	5.22e-05	~	651	DE2
lmo208__01487	lmo1671	lmo1671	NA	Lmo1671 protein	Inorganic ion transport and metabolism	-0.766	9.73e-05	d	0.54	0.0205	~	-0.306	0.345	~	0.0802	0.228	~	NA	NA
lmo208__01488	menE	lmo1672	Operon_289	2-succinylbenzoate--CoA ligase	Lipid transport and metabolism / Secondary metabolites biosynthesis, transport and catabolism /	0.349	0.00116	~	0.051	0.468	~	0.0277	0.714	~	0.372	0.00072	~	NA	NA
lmo208__01489	menB	lmo1673	Operon_289	1,4-dihydroxy-2-naphthoyl-CoA synthase	Coenzyme transport and metabolism	0.462	2.8e-05	~	0.0477	0.475	~	0.0142	0.735	~	0.496	9.89e-06	~	NA	NA
lmo208__01490	menH	lmo1674	Operon_289	Putative 2-succinyl-6-hydroxy-2,4-cyclohexadiene-1-carboxylate synthase	General function prediction only	0.535	7.08e-05	~	0.000743	0.574	~	0.105	0.592	~	0.431	0.00118	~	NA	NA
lmo208__01491	menD	lmo1675	Operon_289	2-succinyl-5-enolpyruvyl-6-hydroxy-3-cyclohexene-1-carboxylate synthase	Coenzyme transport and metabolism	0.592	2.91e-06	u	0.000298	0.574	~	0.129	0.517	~	0.463	0.000222	~	NA	NA
lmo208__01492	menF	lmo1676	Operon_289	isochorismate synthase	Coenzyme transport and metabolism / Secondary metabolites biosynthesis, transport and catabolism /	0.645	4.07e-07	u	0.0375	0.509	~	0.0397	0.7	~	0.642	5.5e-07	u	NA	NA
lmo208__01493	menA	lmo1677	NA	1,4-dihydroxy-2-naphthoate octaprenyltransferase	Coenzyme transport and metabolism	0.03	0.235	~	-0.505	0.000125	~	-0.0543	0.665	~	-0.42	0.000278	~	NA	NA
lmo208__01494	lmo1678	lmo1678	Operon_290	Lmo1678 protein	Amino acid transport and metabolism	-0.384	0.0156	~	-0.641	0.0037	d	0.239	0.402	~	-1.26	3.76e-11	D-	67	DE7
lmo208__01495	lmo1679	lmo1679	Operon_290	Lmo1679 protein	Amino acid transport and metabolism	0.0433	0.262	~	-0.597	0.211	~	0.0939	0.718	~	-0.647	0.0598	~	NA	NA
lmo208__01496	lmo1680	lmo1680	Operon_290	Lmo1680 protein	Amino acid transport and metabolism	0.0887	0.241	~	-0.592	0.185	~	-0.0111	0.751	~	-0.492	0.0898	~	NA	NA
lmo208__01497	metE	lmo1681	Operon_290	5-methyltetrahydropteroyltriglutamate--homocysteine methyltransferase	Amino acid transport and metabolism	0.604	0.000155	u	-0.3	0.103	~	0.0409	0.714	~	0.263	0.0484	~	NA	NA
lmo208__01498	lmo1682	lmo1682	NA	Lmo1682 protein	Carbohydrate transport and metabolism / Amino acid transport and metabolism / Inorganic ion transport and metabolism / General function prediction only /	-1.62	6.76e-07	D-	0.0889	0.516	~	-0.264	0.575	~	-1.26	9.36e-05	D-	154	DE1
lmo208__01499	lmot18	lmot18	NA	tRNA-Glu(ttc)	NA	-1.19	0.000436	D-	0.496	0.207	~	-0.292	0.562	~	-0.406	0.0953	~	134	DE1
lmo208__01500	lmot19	lmot19	NA	tRNA-Ser(gct)	NA	-1.04	7.54e-05	D-	0.367	0.21	~	-0.149	0.639	~	-0.522	0.0245	~	132	DE1
lmo208__01501	lmot20	lmot20	NA	tRNA-Asn(gtt)	NA	-1.04	0.000505	D-	0.48	0.17	~	-0.104	0.693	~	-0.452	0.0597	~	133	DE1
lmo208__01502	lmot21	lmot21	NA	tRNA-Ile(gat)	NA	-1.78	4.96e-07	D-	0.695	0.0942	~	-0.3	0.561	~	-0.788	0.0129	d	138	DE1
lmo208__01503	lmot22	lmot22	NA	tRNA-Gly(tcc)	NA	-1.88	2.05e-12	D-	0.555	0.0725	~	-0.33	0.43	~	-0.999	0.000122	d	137	DE1
lmo208__01504	lmot23	lmot23	NA	tRNA-His(gtg)	NA	-0.908	1.63e-05	d	0.748	0.0022	u	-0.346	0.312	~	0.186	0.14	~	NA	NA
lmo208__01505	lmot24	lmot24	NA	tRNA-Phe(gaa)	NA	-1.25	4.52e-09	D-	0.712	0.00355	u	-0.441	0.174	~	-0.0989	0.214	~	23	DE10
lmo208__01506	lmot25	lmot25	NA	tRNA-Asp(gtc)	NA	NA	NA	NA	NA	NA	NA	NA	NA	NA	NA	NA	NA	NA	NA
lmo208__01507	lmot26	lmot26	NA	tRNA-Met(cat)	NA	-1.13	3.98e-07	D-	0.852	0.00081	u	-0.322	0.351	~	0.0435	0.264	~	13	DE10
lmo208__01508	lmot27	lmot27	NA	tRNA-Ser(tga)	NA	-0.867	3.75e-07	d	0.684	0.000369	u	-0.442	0.0862	~	0.259	0.0553	~	NA	NA
lmo208__01509	lmot28	lmot28	NA	tRNA-Met(cat)	NA	-1.06	1.38e-05	D-	0.65	0.0232	u	-0.419	0.281	~	0.0129	0.291	~	17	DE10
lmo208__01510	lmot29	lmot29	NA	tRNA-Met(cat)	NA	-1.57	1.48e-09	D-	0.949	0.00133	u	-0.395	0.333	~	-0.229	0.136	~	20	DE10
lmo208__01511	lmot30	lmot30	NA	tRNA-Ala(tgc)	NA	-1.31	2.23e-08	D-	0.579	0.033	~	-0.233	0.519	~	-0.499	0.0165	~	16	DE10
lmo208__01512	lmot31	lmot31	NA	tRNA-Pro(tgg)	NA	-0.965	6.79e-05	d	0.61	0.0341	u	-0.311	0.43	~	-0.044	0.268	~	NA	NA
lmo208__01513	lmot32	lmot32	NA	tRNA-Arg(acg)	NA	-0.84	1.03e-05	d	0.868	5.07e-05	u	-0.634	0.0252	d	0.661	0.000418	u	NA	NA
lmo208__01514	lmot33	lmot33	NA	tRNA-Leu(taa)	NA	-1.1	3.82e-08	D-	0.919	3.59e-05	u	-0.852	0.00258	d	0.666	0.000623	u	26	DE10
lmo208__01515	lmot34	lmot34	NA	tRNA-Gly(gcc)	NA	-0.881	5.37e-05	d	0.828	0.00103	u	-0.603	0.0668	~	0.55	0.00698	~	NA	NA
lmo208__01516	lmo1683	lmo1683	NA	Lmo1683 protein	Inorganic ion transport and metabolism	0.04	0.238	~	-0.205	0.237	~	-0.117	0.604	~	-0.0473	0.249	~	NA	NA
lmo208__01517	lmo1684	lmo1684	NA	Lmo1684 protein	Amino acid transport and metabolism / Coenzyme transport and metabolism /	-0.3	0.0695	~	-0.173	0.378	~	0.268	0.462	~	-0.741	0.000847	d	NA	NA
lmo208__01518	hemL2	lmo1685	Operon_291	Glutamate-1-semialdehyde 2,1-aminomutase 2	Coenzyme transport and metabolism	-0.675	1.22e-09	d	-0.0754	0.401	~	-0.0232	0.72	~	-0.727	9.18e-11	d	NA	NA
lmo208__01519	lmo1686	lmo1686	Operon_291	Lmo1686 protein	Function unknown	-0.101	0.113	~	0.0619	0.426	~	0.0779	0.594	~	-0.117	0.101	~	NA	NA
lmo208__01520	lmo1687	lmo1687	NA	Nucleoside triphosphate/diphosphate phosphatase	Translation	0.762	2.65e-15	u	-0.105	0.272	~	-0.216	0.14	~	0.873	2.57e-19	u	NA	NA
lmo208__01521	fabL	lmo1688	Operon_292	Enoyl ACP reductase FabL protein	Lipid transport and metabolism / Secondary metabolites biosynthesis, transport and catabolism / General function prediction only /	-0.636	0.0154	d	0.255	0.349	~	0.138	0.666	~	-0.518	0.0386	~	NA	NA
lmo208__01522	lmo1689	lmo1689	Operon_292	Adenine DNA glycosylase	Replication, recombination and repair	-0.734	0.00754	d	0.35	0.259	~	0.149	0.658	~	-0.532	0.0363	~	NA	NA
lmo208__01523	lmo1690	lmo1690	NA	Lmo1690 protein	General function prediction only	3.28	1.91e-64	U+	-2.63	6.76e-41	D-	0.247	0.425	~	0.398	0.0193	~	917	DE4
lmo208__01524	lmo1691	lmo1691	Operon_293	dUTP diphosphatase	Nucleotide transport and metabolism	0.144	0.0913	~	0.0171	0.547	~	-0.213	0.304	~	0.375	0.00225	~	NA	NA
lmo208__01525	lmo1692	lmo1692	Operon_293	Lmo1692 protein	Not in COGs	0.222	0.0804	~	0.0359	0.532	~	-0.309	0.299	~	0.567	0.00135	~	NA	NA
lmo208__01526	recX	lmo1693	NA	Regulatory protein RecX	General function prediction only	0.672	9.39e-05	u	0.0513	0.509	~	-0.082	0.666	~	0.805	4.9e-06	u	NA	NA
lmo208__01527	lmo1694	lmo1694	NA	Lmo1694 protein	General function prediction only	3.35	2.1e-05	U+	0.471	0.428	~	2.56	0.0296	U+	1.25	0.0508	~	543	DE3
lmo208__01528	mprF	lmo1695	Operon_294	Phosphatidylglycerol lysyltransferase	Cell wall/membrane biogenesis	-0.501	3.59e-06	~	-0.285	0.0239	~	-0.00503	0.748	~	-0.781	1.99e-12	d	NA	NA
lmo208__01529	lmo1696	lmo1696	Operon_294	Lmo1696 protein	Defense/virulence mechanisms	-0.252	0.0359	~	-0.252	0.134	~	0.0533	0.689	~	-0.557	0.000144	~	NA	NA
lmo208__01530	lmo1697	lmo1697	NA	Lmo1697 protein	Inorganic ion transport and metabolism	0.598	1.13e-06	u	-0.0648	0.446	~	-0.138	0.486	~	0.671	7.7e-08	u	NA	NA
lmo208__01531	lmo1698	lmo1698	NA	[ribosomal protein S5]-alanine N-acetyltransferase	Translation	0.179	0.166	~	0.3	0.27	~	0.453	0.301	~	0.0255	0.283	~	NA	NA
lmo208__01532	lmo1699	lmo1699	Operon_295	Metyl-accepting chemotaxis protein protein	Cell motility / Signal transduction mechanisms /	-0.625	0.0148	d	2.05	4.44e-11	U+	-0.868	0.0452	d	2.3	1.75e-14	U+	1047	DE5
lmo208__01533	lmo1700	lmo1700	Operon_295	Lmo1700 protein	Not in COGs	-0.846	0.00314	d	2.09	1.52e-10	U+	-0.943	0.0369	d	2.19	2.69e-12	U+	1048	DE5
lmo208__01534	lmo1701	lmo1701	Operon_296	Lmo1701 protein	Not in COGs	0.0448	0.2	~	0.0494	0.453	~	-0.142	0.37	~	0.236	0.00889	~	NA	NA
lmo208__01535	fosX	lmo1702	Operon_296	Fosfomycin resistance protein FosX	Amino acid transport and metabolism	-0.0237	0.235	~	0.0585	0.413	~	-0.145	0.328	~	0.18	0.0245	~	NA	NA
lmo208__01536	lmo1703	lmo1703	Operon_296	putative RNA methyltransferase	Translation	0.181	0.0387	~	0.0677	0.419	~	-0.0727	0.614	~	0.321	0.00209	~	NA	NA
lmo208__01537	lmo1704	lmo1704	Operon_296	Lmo1704 protein	Posttranslational modification, protein turnover, chaperones	0.9	8.72e-14	u	-0.0338	0.508	~	0.162	0.414	~	0.705	2.57e-09	u	NA	NA
lmo208__01538	lmo1705	lmo1705	NA	Lmo1705 protein	Nucleotide transport and metabolism	1.13	5.21e-06	U+	-0.676	0.0192	d	-0.272	0.495	~	0.725	0.00245	u	693	DE2
lmo208__01539	lmo1706	lmo1706	NA	Lmo1706 protein	Function unknown	0.688	3.4e-06	u	-0.0585	0.484	~	-0.00926	0.746	~	0.639	1.77e-05	u	NA	NA
lmo208__01540	lmo1707	lmo1707	NA	hypothetical protein	Function unknown	-1.11	7.55e-06	D-	-0.235	0.328	~	-0.186	0.592	~	-1.16	4.95e-06	D-	280	DE1
lmo208__01541	lmo1708	lmo1708	Operon_297	Aminoglycoside N(3)-acetyltransferase	Defense/virulence mechanisms	0.696	2.32e-09	u	0.0588	0.45	~	-0.231	0.207	~	0.986	7.62e-17	u	NA	NA
lmo208__01542	map	lmo1709	Operon_297	Methionine aminopeptidase	Translation	0.00804	0.264	~	0.172	0.107	~	-0.155	0.303	~	0.336	0.000263	~	NA	NA
lmo208__01543	lmo1710	lmo1710	NA	Flavodoxin	Energy production and conversion	-0.689	1.1e-12	d	0.185	0.0942	~	-0.19	0.2	~	-0.314	0.000723	~	NA	NA
lmo208__01544	lmo1711	lmo1711	Operon_298	Lmo1711 protein	Amino acid transport and metabolism	0.0663	0.156	~	0.399	0.000148	~	-0.185	0.208	~	0.65	1.05e-11	u	NA	NA
lmo208__01545	lmo1712	lmo1712	Operon_298	Lmo1712 protein	Carbohydrate transport and metabolism / Amino acid transport and metabolism / Inorganic ion transport and metabolism / General function prediction only /	-0.807	6.43e-06	d	0.345	0.0968	~	0.0751	0.676	~	-0.537	0.00191	~	NA	NA
lmo208__01546	mreB	lmo1713	NA	Cell shape-determining protein MreB	Cell cycle control, mitosis and meiosis	2.18	2.17e-41	U+	-0.745	2.1e-05	d	0.193	0.452	~	1.24	2.3e-14	U+	671	DE2
lmo208__01547	lmot39	lmot39	NA	tRNA-Arg(cct)	NA	-0.283	0.164	~	0.118	0.515	~	-0.0239	0.747	~	-0.141	0.239	~	NA	NA
lmo208__01548	lmo1715	lmo1715	NA	Lmo1715 protein	Secondary metabolites biosynthesis, transport and catabolism / General function prediction only /	-1.27	0.000158	D-	-0.275	0.39	~	-0.226	0.604	~	-1.32	0.000199	D-	313	DE1
lmo208__01549	lmo1716	lmo1716	NA	Lmo1716 protein	Transcription	0.486	0.00362	~	0.235	0.213	~	0.178	0.528	~	0.543	0.0014	~	NA	NA
lmo208__01550	lmo1718	lmo1718	Operon_299	Lmo1718 protein	Function unknown	-0.301	0.0125	~	0.0658	0.46	~	0.0448	0.696	~	-0.28	0.0203	~	NA	NA
lmo208__01551	lmo1719	lmo1719	Operon_299	Lmo1719 protein	Carbohydrate transport and metabolism	-0.2	0.0721	~	-0.0137	0.557	~	0.117	0.592	~	-0.331	0.0168	~	NA	NA
lmo208__01552	lmo1720	lmo1720	Operon_299	Lmo1720 protein	Carbohydrate transport and metabolism	-0.343	0.00481	~	0.115	0.343	~	-0.0505	0.684	~	-0.178	0.0733	~	NA	NA
lmo208__01553	lmo1721	lmo1721	Operon_299	Lmo1721 protein	Transcription / Signal transduction mechanisms /	0.326	0.0223	~	0.00286	0.571	~	0.117	0.607	~	0.212	0.084	~	NA	NA
lmo208__01554	lmo1722	lmo1722	NA	Lmo1722 protein	Replication, recombination and repair / Transcription / Translation /	2.03	4.91e-19	U+	-0.167	0.38	~	-0.232	0.512	~	2.1	6.76e-20	U+	764	DE2
lmo208__01555	lmo1723	lmo1723	Operon_300	Lmo1723 protein	Not in COGs	0.489	0.00516	~	0.22	0.253	~	0.447	0.126	~	0.261	0.0675	~	NA	NA
lmo208__01556	lmo1724	lmo1724	Operon_300	Lmo1724 protein	Defense/virulence mechanisms	0.597	0.00449	u	0.421	0.102	~	0.293	0.427	~	0.726	0.000895	u	NA	NA
lmo208__01557	lmo1725	lmo1725	Operon_300	Lmo1725 protein	Transcription	1.18	2.14e-08	U+	0.217	0.269	~	0.419	0.215	~	0.98	1.16e-06	u	675	DE2
lmo208__01558	lmo1726	lmo1726	Operon_301	Lmo1726 protein	General function prediction only	0.413	1.41e-05	~	0.061	0.414	~	-0.0149	0.731	~	0.489	4.52e-07	~	NA	NA
lmo208__01559	lmo1727	lmo1727	Operon_301	Lmo1727 protein	Transcription	-0.511	1.67e-06	~	0.192	0.121	~	-0.0209	0.722	~	-0.298	0.00298	~	NA	NA
lmo208__01560	lmo1728	lmo1728	Operon_301	Lmo1728 protein	Carbohydrate transport and metabolism	0.565	6.83e-05	~	-0.364	0.0282	~	0.261	0.262	~	-0.0606	0.224	~	NA	NA
lmo208__01561	lmo1729	lmo1729	Operon_301	Beta-glucosidase	Carbohydrate transport and metabolism	0.869	0.000227	u	-0.366	0.167	~	0.227	0.548	~	0.276	0.0995	~	NA	NA
lmo208__01562	lmo1730	lmo1730	Operon_302	Lmo1730 protein	Carbohydrate transport and metabolism	0.594	0.00229	u	-0.0281	0.546	~	0.188	0.555	~	0.377	0.03	~	NA	NA
lmo208__01563	lmo1731	lmo1731	Operon_302	Lmo1731 protein	Carbohydrate transport and metabolism	0.511	0.045	~	-0.31	0.31	~	0.385	0.457	~	-0.184	0.194	~	NA	NA
lmo208__01564	lmo1732	lmo1732	Operon_302	Lmo1732 protein	Carbohydrate transport and metabolism	0.267	0.0878	~	0.00265	0.573	~	0.174	0.593	~	0.096	0.223	~	NA	NA
lmo208__01565	gltD	lmo1733	Operon_303	Glutamate synthase (NADPH)	Amino acid transport and metabolism / General function prediction only /	0.904	0.00745	u	0.647	0.124	~	-0.207	0.642	~	1.76	2.61e-06	U+	888	DE2
lmo208__01566	lmo1734	lmo1734	Operon_303	Lmo1734 protein	Amino acid transport and metabolism	0.64	0.0254	u	0.832	0.0342	u	-0.452	0.413	~	1.92	2.54e-08	U+	889	DE2
lmo208__01567	gltC	lmo1735	NA	Transcription activator of glutamate synthase operon GltC	Transcription	1.89	5.21e-25	U+	-0.16	0.323	~	0.00932	0.748	~	1.72	5.33e-21	U+	745	DE2
lmo208__01568	lmo1736	lmo1736	Operon_304	Lmo1736 protein	General function prediction only	-0.514	3.36e-07	~	0.416	0.000244	~	-0.136	0.398	~	0.0373	0.232	~	NA	NA
lmo208__01569	lmo1737	lmo1737	Operon_304	Lmo1737 protein	Energy production and conversion	-0.477	3.37e-06	~	0.418	0.000316	~	-0.115	0.483	~	0.056	0.2	~	NA	NA
lmo208__01570	lmo1738	lmo1738	Operon_305	Lmo1738 protein	Amino acid transport and metabolism / Signal transduction mechanisms /	-0.789	0.00171	d	0.362	0.217	~	-0.217	0.565	~	-0.21	0.152	~	NA	NA
lmo208__01571	lmo1739	lmo1739	Operon_305	Lmo1739 protein	Amino acid transport and metabolism	-0.914	0.00494	d	0.452	0.235	~	-0.231	0.608	~	-0.231	0.176	~	NA	NA
lmo208__01572	lmo1740	lmo1740	Operon_305	Lmo1740 protein	Amino acid transport and metabolism	-0.231	0.177	~	-0.127	0.504	~	-0.155	0.681	~	-0.203	0.207	~	NA	NA
lmo208__01573	virS	lmo1741	Operon_306	Two component histidine kinase VirS	Signal transduction mechanisms	-0.0862	0.113	~	-0.0764	0.343	~	-0.0791	0.554	~	-0.0835	0.129	~	NA	NA
lmo208__01574	ade	lmo1742	Operon_306	Adenine deaminase	Nucleotide transport and metabolism	0.172	0.00228	~	-0.00201	0.568	~	-0.0323	0.647	~	0.202	0.000554	~	NA	NA
lmo208__01575	lmo1743	lmo1743	Operon_306	Lmo1743 protein	Not in COGs	0.119	0.0899	~	0.0566	0.441	~	-0.0382	0.688	~	0.214	0.0201	~	NA	NA
lmo208__01576	lmo1744	lmo1744	Operon_306	Lmo1744 protein	Cell wall/membrane biogenesis / Carbohydrate transport and metabolism /	0.142	0.0243	~	0.139	0.104	~	-0.0433	0.637	~	0.324	1.34e-05	~	NA	NA
lmo208__01577	virR	lmo1745	Operon_306	Two component response regulator VirR	Transcription / Signal transduction mechanisms /	-0.642	2.41e-09	d	-0.00142	0.572	~	-0.0395	0.687	~	-0.604	2.46e-08	d	NA	NA
lmo208__01578	lmo1746	lmo1746	Operon_306	Lmo1746 protein	Defense/virulence mechanisms	-0.383	0.00439	~	-0.28	0.0952	~	0.173	0.455	~	-0.836	1.56e-08	d	NA	NA
lmo208__01579	lmo1747	lmo1747	Operon_306	Lmo1747 protein	Defense/virulence mechanisms	0.278	0.0202	~	-0.26	0.104	~	0.186	0.411	~	-0.168	0.0912	~	NA	NA
lmo208__01580	lmo1748	lmo1748	NA	Lmo1748 protein	Not in COGs	-0.155	0.158	~	0.117	0.447	~	-0.0998	0.668	~	0.062	0.25	~	NA	NA
lmo208__01581	aroK	lmo1749	NA	Shikimate kinase	Amino acid transport and metabolism	-0.269	0.069	~	-0.081	0.483	~	-0.0452	0.718	~	-0.305	0.0581	~	NA	NA
lmo208__01582	lmo1750	lmo1750	NA	Lmo1750 protein	Function unknown	-0.119	0.175	~	0.314	0.162	~	-0.308	0.341	~	0.502	0.007	~	NA	NA
lmo208__01583	lmo1751	lmo1751	Operon_307	putative RNA methyltransferase	Translation	-0.481	5.93e-05	~	-0.411	0.00341	~	-0.166	0.4	~	-0.725	5.43e-09	d	NA	NA
lmo208__01584	lmo1752	lmo1752	Operon_307	Lmo1752 protein	Not in COGs	-0.338	0.00874	~	-0.489	0.003	~	0.0103	0.744	~	-0.837	9.5e-09	d	NA	NA
lmo208__01585	lmo1753	lmo1753	NA	Lmo1753 protein	Lipid transport and metabolism / General function prediction only /	0.197	0.0471	~	-0.219	0.128	~	0.0231	0.725	~	-0.0459	0.235	~	NA	NA
lmo208__01586	gatB	lmo1754	Operon_308	Aspartyl/glutamyl-tRNA(Asn/Gln) amidotransferase subunit B	Translation	-0.278	0.000174	~	0.115	0.175	~	-0.0745	0.529	~	-0.0885	0.0969	~	NA	NA
lmo208__01587	gatA	lmo1755	Operon_308	Glutamyl-tRNA(Gln) amidotransferase subunit A	Translation	-0.348	1.35e-07	~	0.17	0.0264	~	-0.125	0.23	~	-0.054	0.15	~	NA	NA
lmo208__01588	gatC	lmo1756	Operon_308	Aspartyl/glutamyl-tRNA(Asn/Gln) amidotransferase subunit C	Translation	-0.198	0.0188	~	0.0592	0.424	~	-0.181	0.243	~	0.0421	0.222	~	NA	NA
lmo208__01589	lmo1757	lmo1757	Operon_308	Lmo1757 protein	General function prediction only	-0.0102	0.266	~	-0.242	0.122	~	-0.11	0.581	~	-0.142	0.115	~	NA	NA
lmo208__01590	ligA	lmo1758	Operon_308	DNA ligase	Replication, recombination and repair	-0.0784	0.189	~	-0.109	0.389	~	-0.0238	0.73	~	-0.163	0.108	~	NA	NA
lmo208__01591	pcrA	lmo1759	Operon_308	ATP-dependent DNA helicase	Replication, recombination and repair	-0.108	0.145	~	0.00234	0.572	~	0.0821	0.634	~	-0.188	0.0741	~	NA	NA
lmo208__01592	pcrB	lmo1760	NA	Heptaprenylglyceryl phosphate synthase	General function prediction only	0.819	1.39e-08	u	-0.116	0.358	~	-0.0592	0.678	~	0.762	1.51e-07	u	NA	NA
lmo208__01593	lmo1761	lmo1761	NA	Lmo1761 protein	General function prediction only	-0.486	0.00116	~	0.216	0.207	~	-0.103	0.617	~	-0.167	0.111	~	NA	NA
lmo208__01594	lmo1762	lmo1762	Operon_309	Lmo1762 protein	Not in COGs	0.831	2.64e-08	u	-0.307	0.0708	~	-0.0636	0.675	~	0.588	7.04e-05	u	NA	NA
lmo208__01595	lmo1763	lmo1763	Operon_309	Lmo1763 protein	Function unknown	0.813	9.7e-10	u	-0.283	0.061	~	-0.129	0.532	~	0.659	7.48e-07	u	NA	NA
lmo208__01596	purD	lmo1764	Operon_310	Phosphoribosylamine--glycine ligase	Nucleotide transport and metabolism	-1.54	3.76e-16	D-	0.196	0.286	~	0.319	0.28	~	-1.66	2.16e-18	D-	263	DE1
lmo208__01597	purH	lmo1765	Operon_310	Bifunctional purine biosynthesis protein PurH	Nucleotide transport and metabolism	-1.5	8.99e-16	D-	0.216	0.255	~	0.392	0.162	~	-1.67	4.02e-19	D-	264	DE1
lmo208__01598	purN	lmo1766	Operon_310	Phosphoribosylglycinamide formyltransferase	Nucleotide transport and metabolism	-1.45	1.18e-10	D-	0.333	0.183	~	0.409	0.239	~	-1.53	1.3e-11	D-	260	DE1
lmo208__01599	purM	lmo1767	Operon_310	Phosphoribosylformylglycinamidine cyclo-ligase	Nucleotide transport and metabolism	-1.28	3.87e-11	D-	0.134	0.397	~	0.547	0.0489	~	-1.69	3.46e-18	D-	261	DE1
lmo208__01600	purF	lmo1768	Operon_310	Amidophosphoribosyltransferase	Nucleotide transport and metabolism	-1.42	3.41e-10	D-	0.284	0.232	~	0.4	0.257	~	-1.53	1.42e-11	D-	262	DE1
lmo208__01601	purL	lmo1769	Operon_310	Phosphoribosylformylglycinamidine synthase subunit PurL	Nucleotide transport and metabolism	-1.46	1.22e-10	D-	0.365	0.15	~	0.235	0.503	~	-1.33	4.92e-09	D-	259	DE1
lmo208__01602	purQ	lmo1770	Operon_310	Phosphoribosylformylglycinamidine synthase subunit PurQ	Nucleotide transport and metabolism	-1.57	6.92e-10	D-	0.463	0.114	~	-0.00144	0.755	~	-1.11	1e-05	D-	462	DE1
lmo208__01603	purS	lmo1771	Operon_310	Phosphoribosylformylglycinamidine synthase subunit PurS	Nucleotide transport and metabolism	-1.55	9.01e-08	D-	0.333	0.266	~	-0.115	0.677	~	-1.1	0.000105	D-	463	DE1
lmo208__01604	purC	lmo1772	Operon_310	Phosphoribosylaminoimidazole-succinocarboxamide synthase	Nucleotide transport and metabolism	-1.39	1.4e-09	D-	0.495	0.0637	~	0.0521	0.716	~	-0.952	2.56e-05	d	461	DE1
lmo208__01605	purB	lmo1773	Operon_310	Adenylosuccinate lyase	Nucleotide transport and metabolism	-1.36	1.39e-11	D-	0.491	0.0327	~	-0.246	0.439	~	-0.619	0.00123	d	466	DE1
lmo208__01606	purK	lmo1774	Operon_310	N5-carboxyaminoimidazole ribonucleotide synthase	Nucleotide transport and metabolism	-1.15	1.63e-05	D-	0.589	0.0592	~	-0.186	0.608	~	-0.371	0.0702	~	467	DE1
lmo208__01607	purE	lmo1775	Operon_310	N5-carboxyaminoimidazole ribonucleotide mutase	Nucleotide transport and metabolism	-1.4	0.00212	D-	1.35	0.0161	U+	-0.288	0.632	~	0.237	0.211	~	41	DE8
lmo208__01608	lmo1776	lmo1776	NA	hypothetical protein	Function unknown	-0.489	0.00208	~	-0.164	0.312	~	-0.0402	0.714	~	-0.613	0.000242	d	NA	NA
lmo208__01609	lmor10	lmor10	NA	5S ribosomal RNA	NA	NA	NA	NA	NA	NA	NA	NA	NA	NA	NA	NA	NA	NA	NA
lmo208__01610	lmo1777	lmo1777	NA	Lmo1777 protein	General function prediction only	-1.04	6.81e-05	D-	-0.119	0.478	~	-0.167	0.614	~	-0.994	0.000206	d	279	DE1
lmo208__01611	lmo1778	lmo1778	Operon_311	Lmo1778 protein	Inorganic ion transport and metabolism	0.23	0.0298	~	-0.378	0.0107	~	-0.0532	0.677	~	-0.0946	0.166	~	NA	NA
lmo208__01612	lmo1779	lmo1779	Operon_311	Lmo1779 protein	Not in COGs	0.492	0.00413	~	-0.307	0.138	~	0.131	0.607	~	0.0537	0.248	~	NA	NA
lmo208__01613	pepT	lmo1780	NA	Peptidase T	Amino acid transport and metabolism	0.0534	0.21	~	0.189	0.194	~	-0.115	0.563	~	0.357	0.00434	~	NA	NA
lmo208__01614	lmo1781	lmo1781	NA	Lmo1781 protein	Function unknown	0.891	0.000303	u	0.386	0.159	~	-0.0639	0.714	~	1.34	1.4e-07	U+	711	DE2
lmo208__01615	lmo1782	lmo1782	NA	Lmo1782 protein	Replication, recombination and repair	0.795	5.87e-06	u	-0.439	0.0315	~	-0.11	0.626	~	0.467	0.00512	~	NA	NA
lmo208__01616	rplT	lmo1783	Operon_312	Large ribosomal subunit protein bL20	Translation	-0.661	2.99e-07	d	0.395	0.00759	~	-0.141	0.491	~	-0.124	0.125	~	NA	NA
lmo208__01617	rpmI	lmo1784	Operon_312	Large ribosomal subunit protein bL35	Translation	-0.646	8.27e-07	d	0.376	0.013	~	-0.0879	0.614	~	-0.181	0.0697	~	NA	NA
lmo208__01618	infC	lmo1785	Operon_312	Translation initiation factor IF-3	Translation	-0.592	1.37e-05	d	0.375	0.0186	~	-0.0884	0.62	~	-0.129	0.131	~	NA	NA
lmo208__01619	inlC	lmo1786	NA	Internalin C	Defense/virulence mechanisms	-0.774	0.00117	d	0.18	0.393	~	0.0603	0.713	~	-0.654	0.00507	d	NA	NA
lmo208__01620	na	NA	NA	hypothetical protein	NA	0.347	0.0579	~	0.0855	0.492	~	-0.256	0.514	~	0.688	0.00295	u	NA	NA
lmo208__01621	rplS	lmo1787	NA	Large ribosomal subunit protein bL19	Translation	-0.41	0.000179	~	-0.106	0.318	~	-0.302	0.0745	~	-0.214	0.0279	~	NA	NA
lmo208__01622	lmo1788	lmo1788	Operon_313	Lmo1788 protein	Transcription	0.58	0.0132	~	0.251	0.305	~	0.327	0.446	~	0.504	0.0245	~	NA	NA
lmo208__01623	lmo1789	lmo1789	Operon_313	Lmo1789 protein	General function prediction only	0.146	0.199	~	0.439	0.201	~	0.278	0.559	~	0.307	0.123	~	NA	NA
lmo208__01624	lmo1790	lmo1790	Operon_313	Lmo1790 protein	General function prediction only	0.0467	0.244	~	0.285	0.233	~	0.176	0.588	~	0.156	0.173	~	NA	NA
lmo208__01625	lmo1791	lmo1791	Operon_314	Lmo1791 protein	Not in COGs	-0.243	0.0476	~	0.0387	0.521	~	0.0512	0.697	~	-0.255	0.0462	~	NA	NA
lmo208__01626	trmD	lmo1792	Operon_314	tRNA (guanine-N(1)-)-methyltransferase	Translation	-0.0652	0.222	~	-0.0207	0.553	~	0.16	0.578	~	-0.246	0.0858	~	NA	NA
lmo208__01627	rimM	lmo1793	Operon_314	Ribosome maturation factor RimM	Translation	-0.411	0.00204	~	-0.0702	0.456	~	0.162	0.47	~	-0.643	5.84e-06	d	NA	NA
lmo208__01628	lmo1794	lmo1794	Operon_314	Lmo1794 protein	Not in COGs	-0.295	0.0018	~	-0.216	0.0663	~	-0.0401	0.679	~	-0.47	3.35e-06	~	NA	NA
lmo208__01629	lmo1795	lmo1795	Operon_314	Lmo1795 protein	General function prediction only	0.169	0.0998	~	-0.216	0.209	~	0.035	0.718	~	-0.0819	0.205	~	NA	NA
lmo208__01630	khpA	lmo1796	Operon_315	RNA-binding protein KhpA	General function prediction only	-0.682	1.12e-05	d	0.24	0.17	~	-0.258	0.309	~	-0.184	0.0954	~	NA	NA
lmo208__01631	rpsP	lmo1797	Operon_315	Small ribosomal subunit protein bS16	Translation	-0.875	2.57e-07	d	0.28	0.144	~	-0.366	0.161	~	-0.229	0.0736	~	NA	NA
lmo208__01632	lmo1798	lmo1798	Operon_316	Lmo1798 protein	Not in COGs	-1.68	3.52e-05	D-	0.28	0.42	~	0.49	0.376	~	-1.89	1.59e-06	D-	268	DE1
lmo208__01633	lmo1799	lmo1799	Operon_316	Putative peptidoglycan bound protein (LPXTG motif)	Not in COGs	-0.746	0.0655	~	0.249	0.472	~	0.274	0.647	~	-0.77	0.0621	~	NA	NA
lmo208__01634	lmo1800	lmo1800	NA	Lmo1800 protein	Signal transduction mechanisms	-0.565	0.0514	~	-0.065	0.54	~	-0.0714	0.723	~	-0.559	0.0595	~	NA	NA
lmo208__01635	ffh	lmo1801	Operon_317	Signal recognition particle protein	Intracellular trafficking and secretion	0.227	0.0103	~	-0.217	0.0583	~	-0.115	0.467	~	0.125	0.0847	~	NA	NA
lmo208__01636	lmo1802	lmo1802	Operon_317	hypothetical protein	Function unknown	0.111	0.137	~	-0.337	0.0319	~	-0.136	0.52	~	-0.0898	0.178	~	NA	NA
lmo208__01637	ftsY	lmo1803	Operon_318	Signal recognition particle receptor FtsY	Intracellular trafficking and secretion	-1.57	1.7e-33	D-	0.0473	0.491	~	-0.0375	0.703	~	-1.49	7.49e-30	D-	384	DE1
lmo208__01638	smc	lmo1804	Operon_318	Chromosome partition protein Smc	Cell cycle control, mitosis and meiosis	-1.4	2.19e-32	D-	0.253	0.0611	~	-0.0899	0.587	~	-1.05	6.55e-19	D-	387	DE1
lmo208__01639	rnc	lmo1805	Operon_318	Ribonuclease 3	Transcription	-1.01	5.39e-13	D-	0.5	0.00161	~	-0.0398	0.704	~	-0.471	0.000449	~	136	DE1
lmo208__01640	acpP	lmo1806	NA	Acyl carrier protein	Lipid transport and metabolism / Secondary metabolites biosynthesis, transport and catabolism /	-0.473	1.23e-06	~	0.158	0.151	~	-0.203	0.182	~	-0.113	0.0983	~	NA	NA
lmo208__01641	fabG	lmo1807	Operon_319	3-ketoacyl-ACP reductase FabG protein	Lipid transport and metabolism / Secondary metabolites biosynthesis, transport and catabolism / General function prediction only /	-0.675	3.94e-15	d	-0.234	0.0175	~	-0.151	0.262	~	-0.758	2.39e-18	d	NA	NA
lmo208__01642	fabD	lmo1808	Operon_319	Malonyl CoA-acyl carrier protein transacylase FabD protein	Lipid transport and metabolism	-0.608	2.67e-11	d	-0.267	0.0105	~	-0.0681	0.592	~	-0.807	2.53e-18	d	NA	NA
lmo208__01643	plsX	lmo1809	Operon_319	Phosphate acyltransferase plsX protein	Lipid transport and metabolism	-0.526	1.47e-12	~	-0.267	0.00151	~	-0.102	0.387	~	-0.691	4.1e-20	d	NA	NA
lmo208__01644	fapR	lmo1810	Operon_319	Transcription factor FapR	Secondary metabolites biosynthesis, transport and catabolism	-0.441	1.09e-09	~	-0.285	0.000509	~	-0.0609	0.565	~	-0.665	2.06e-19	d	NA	NA
lmo208__01645	recG	lmo1811	Operon_320	ATP-dependent DNA helicase RecG	Transcription / Replication, recombination and repair /	0.755	3.61e-12	u	-0.417	0.000558	~	0.0776	0.601	~	0.261	0.00851	~	NA	NA
lmo208__01646	sdaAA	lmo1812	Operon_320	L-serine dehydratase	Amino acid transport and metabolism	0.781	3.08e-16	u	-0.425	4.11e-05	~	0.147	0.34	~	0.209	0.014	~	NA	NA
lmo208__01647	sdaAB	lmo1813	Operon_321	L-serine deaminase	Amino acid transport and metabolism	0.245	0.0127	~	-0.243	0.0593	~	-0.163	0.365	~	0.164	0.06	~	NA	NA
lmo208__01648	fakA	lmo1814	Operon_321	FakA protein	General function prediction only	0.265	0.00503	~	-0.302	0.0106	~	-0.203	0.207	~	0.166	0.0475	~	NA	NA
lmo208__01649	lmo1815	lmo1815	Operon_321	Lmo1815 protein	Function unknown	0.378	0.00205	~	-0.327	0.0306	~	-0.203	0.339	~	0.254	0.0257	~	NA	NA
lmo208__01650	rpmB	lmo1816	NA	Large ribosomal subunit protein bL28	Translation	-0.133	0.146	~	0.302	0.128	~	-0.358	0.186	~	0.526	0.00171	~	NA	NA
lmo208__01651	thiN	lmo1817	Operon_322	thiamine diphosphokinase	Coenzyme transport and metabolism	0.0207	0.249	~	-0.217	0.108	~	-0.0766	0.617	~	-0.12	0.117	~	NA	NA
lmo208__01652	rpe	lmo1818	Operon_322	Ribulose-phosphate 3-epimerase	Carbohydrate transport and metabolism	0.371	4.55e-05	~	-0.241	0.0246	~	-0.0315	0.694	~	0.162	0.0372	~	NA	NA
lmo208__01653	rsgA2	lmo1819	Operon_322	Small ribosomal subunit biogenesis GTPase RsgA 2	General function prediction only	0.353	0.000418	~	-0.267	0.0267	~	-0.0752	0.601	~	0.161	0.0528	~	NA	NA
lmo208__01654	prkC	lmo1820	Operon_322	non-specific serine/threonine protein kinase	General function prediction only / Signal transduction mechanisms / Transcription / Replication, recombination and repair / Function unknown /	0.425	9.06e-05	~	-0.297	0.0207	~	-0.0329	0.703	~	0.16	0.0632	~	NA	NA
lmo208__01655	stp	lmo1821	Operon_322	Serine/threonine phosphatase stp	Signal transduction mechanisms	0.583	2.51e-05	~	-0.298	0.0661	~	0.0207	0.732	~	0.264	0.0287	~	NA	NA
lmo208__01656	rsmB	lmo1822	Operon_322	16S rRNA (cytosine(967)-C(5))-methyltransferase	Translation	0.284	0.0292	~	-0.126	0.363	~	0.132	0.571	~	0.0265	0.27	~	NA	NA
lmo208__01657	fmt	lmo1823	Operon_322	Methionyl-tRNA formyltransferase	Translation	0.197	0.0913	~	-0.0476	0.515	~	0.147	0.57	~	0.00228	0.297	~	NA	NA
lmo208__01658	priA	lmo1824	Operon_322	Primosomal protein N'	Replication, recombination and repair	0.365	0.0118	~	-0.103	0.417	~	0.17	0.509	~	0.0924	0.196	~	NA	NA
lmo208__01659	coaBC	lmo1825	Operon_322	Coenzyme A biosynthesis bifunctional protein CoaBC	Coenzyme transport and metabolism	0.662	4.78e-05	u	-0.0815	0.456	~	0.203	0.447	~	0.377	0.0122	~	NA	NA
lmo208__01660	rpoZ	lmo1826	Operon_323	DNA-directed RNA polymerase subunit omega	Transcription	0.165	0.0651	~	0.0825	0.401	~	-0.166	0.4	~	0.414	0.000512	~	NA	NA
lmo208__01661	gmk	lmo1827	Operon_323	Guanylate kinase	Nucleotide transport and metabolism	0.152	0.0721	~	0.0596	0.453	~	-0.193	0.313	~	0.404	0.000471	~	NA	NA
lmo208__01662	lmo1828	lmo1828	Operon_323	Lmo1828 protein	Function unknown	0.533	7.21e-05	~	0.123	0.332	~	-0.161	0.464	~	0.816	4.73e-09	u	NA	NA
lmo208__01663	rqcH	lmo1829	NA	Rqc2 RqcH	Posttranslational modification, protein turnover, chaperones	1.95	1.67e-43	U+	-0.662	1.22e-05	d	-0.13	0.545	~	1.42	2.15e-23	U+	790	DE2
lmo208__01664	lmo1830	lmo1830	NA	Lmo1830 protein	Lipid transport and metabolism / Secondary metabolites biosynthesis, transport and catabolism / General function prediction only /	1.2	0.00552	U+	0.665	0.194	~	1.54	0.0274	U+	0.326	0.172	~	521	DE3
lmo208__01665	pyrE	lmo1831	Operon_324	Orotate phosphoribosyltransferase	Nucleotide transport and metabolism	0.307	0.197	~	-1.13	0.127	~	0.997	0.342	~	-1.82	0.00324	D-	478	DE14
lmo208__01666	pyrF	lmo1832	Operon_324	Orotidine 5'-phosphate decarboxylase	Nucleotide transport and metabolism	0.323	0.191	~	-1.29	0.0802	~	1.05	0.305	~	-2.02	0.00109	D-	479	DE14
lmo208__01667	pyrD	lmo1833	Operon_324	Dihydroorotate dehydrogenase B (NAD(+)), catalytic subunit	Nucleotide transport and metabolism	0.45	0.177	~	-1.29	0.135	~	1.24	0.316	~	-2.08	0.00402	D-	480	DE14
lmo208__01668	pyrK	lmo1834	Operon_324	Dihydroorotate dehydrogenase B (NAD(+)), electron transfer subunit	Coenzyme transport and metabolism / Energy production and conversion /	0.438	0.182	~	-1.16	0.184	~	1.25	0.327	~	-1.97	0.00723	D-	477	DE14
lmo208__01669	carB	lmo1835	Operon_324	Carbamoyl phosphate synthase large chain	Amino acid transport and metabolism / Nucleotide transport and metabolism /	0.636	0.142	~	-0.993	0.238	~	1.41	0.273	~	-1.77	0.0148	D-	476	DE14
lmo208__01670	carA	lmo1836	Operon_324	Carbamoyl phosphate synthase small chain	Amino acid transport and metabolism / Nucleotide transport and metabolism /	0.199	0.24	~	-0.545	0.417	~	0.99	0.475	~	-1.34	0.0539	~	NA	NA
lmo208__01671	pyrC	lmo1837	Operon_324	Dihydroorotase	Nucleotide transport and metabolism	-0.158	0.251	~	-0.389	0.478	~	0.617	0.617	~	-1.16	0.0869	~	NA	NA
lmo208__01672	pyrB	lmo1838	Operon_324	Aspartate carbamoyltransferase catalytic subunit	Nucleotide transport and metabolism	-0.702	0.162	~	0.149	0.545	~	0.157	0.731	~	-0.711	0.175	~	NA	NA
lmo208__01673	pyrP	lmo1839	Operon_324	PyrP protein	Nucleotide transport and metabolism	-1.67	0.0538	~	0.669	0.428	~	-0.129	0.737	~	-0.869	0.159	~	NA	NA
lmo208__01674	pyrR	lmo1840	Operon_324	Bifunctional protein PyrR	Nucleotide transport and metabolism	-1.32	0.0372	D-	0.746	0.315	~	-0.0908	0.737	~	-0.482	0.187	~	475	DE32
lmo208__01675	lmo1841	lmo1841	NA	Lmo1841 protein	Not in COGs	-0.751	0.000348	d	-0.098	0.475	~	-0.142	0.611	~	-0.707	0.00094	d	NA	NA
lmo208__01676	lmo1842	lmo1842	NA	Lmo1842 protein	Signal transduction mechanisms	-0.193	0.113	~	0.363	0.108	~	0.0144	0.744	~	0.155	0.153	~	NA	NA
lmo208__01677	lmo1843	lmo1843	Operon_325	Pseudouridine synthase	Translation	0.657	1.49e-06	u	-0.0526	0.486	~	-0.269	0.212	~	0.873	3.89e-10	u	NA	NA
lmo208__01678	lspA	lmo1844	Operon_325	Lipoprotein signal peptidase	Cell wall/membrane biogenesis	0.743	5.94e-08	u	0.102	0.379	~	-0.224	0.312	~	1.07	1.8e-14	U+	827	DE2
lmo208__01679	lmo1845	lmo1845	Operon_325	Lmo1845 protein	General function prediction only	0.754	1.01e-05	u	0.025	0.545	~	-0.165	0.537	~	0.943	6.76e-08	u	NA	NA
lmo208__01680	norM	lmo1846	NA	putative multidrug resistance protein NorM	Defense/virulence mechanisms	0.0876	0.208	~	-0.146	0.398	~	0.339	0.322	~	-0.398	0.0291	~	NA	NA
lmo208__01681	mntA	lmo1847	Operon_326	Manganese-binding lipoprotein MntA	Cell wall/membrane biogenesis	-1.43	0.00205	D-	0.229	0.464	~	-0.309	0.624	~	-0.888	0.0331	d	74	DE21
lmo208__01682	mntC	lmo1848	Operon_326	Manganese transport system membrane protein MntC	Inorganic ion transport and metabolism	-1.69	0.000691	D-	-0.0048	0.573	~	-0.397	0.591	~	-1.3	0.00733	D-	75	DE21
lmo208__01683	mntB	lmo1849	Operon_326	Manganese transport system ATP-binding protein MntB	Inorganic ion transport and metabolism	-2.03	6.6e-07	D-	-0.114	0.514	~	-0.423	0.511	~	-1.73	2.49e-05	D-	73	DE21
lmo208__01684	yusO	lmo1850	Operon_327	putative HTH-type transcriptional regulator YusO	Transcription	-0.0674	0.16	~	-0.0601	0.422	~	-0.247	0.099	~	0.12	0.09	~	NA	NA
lmo208__01685	ctpA	lmo1851	Operon_327	Lmo1851 protein	Cell wall/membrane biogenesis	-0.157	0.00895	~	-0.0886	0.218	~	-0.28	0.00345	~	0.0342	0.207	~	NA	NA
lmo208__01686	copZ	lmo1852	Operon_328	Copper chaperone CopZ	Inorganic ion transport and metabolism	0.0764	0.168	~	-0.102	0.345	~	-0.0752	0.624	~	0.0493	0.225	~	NA	NA
lmo208__01687	copA	lmo1853	Operon_328	P-type Cu(+) transporter	Inorganic ion transport and metabolism	0.197	0.0273	~	-0.118	0.271	~	-0.0095	0.742	~	0.0879	0.149	~	NA	NA
lmo208__01688	csoR	lmo1854	Operon_328	Copper-sensing transcriptional repressor CsoR	Function unknown	-0.194	0.0958	~	0.0261	0.544	~	0.2	0.465	~	-0.368	0.0173	~	NA	NA
lmo208__01689	ddpX	lmo1855	Operon_329	D-alanyl-D-alanine dipeptidase	Cell wall/membrane biogenesis	0.251	0.000304	~	-0.173	0.0377	~	-0.277	0.00855	~	0.355	1.01e-06	~	NA	NA
lmo208__01690	deoD	lmo1856	Operon_329	Purine nucleoside phosphorylase DeoD-type	Nucleotide transport and metabolism	0.0391	0.173	~	-0.0691	0.279	~	-0.229	0.0152	~	0.199	0.00134	~	NA	NA
lmo208__01691	lmo1857	lmo1857	Operon_329	hypothetical protein	Function unknown	0.0563	0.167	~	-0.121	0.205	~	-0.216	0.108	~	0.152	0.0387	~	NA	NA
lmo208__01692	yceM	lmo1858	Operon_330	Putative oxidoreductase YceM	General function prediction only	0.575	7.94e-07	~	-0.392	0.00328	~	-0.0314	0.709	~	0.215	0.0315	~	NA	NA
lmo208__01693	msrB	lmo1859	Operon_330	Peptide methionine sulfoxide reductase MsrB	Posttranslational modification, protein turnover, chaperones	0.354	0.000142	~	-0.655	1.52e-10	d	-0.0454	0.663	~	-0.255	0.00489	~	NA	NA
lmo208__01694	msrA	lmo1860	Operon_330	Peptide methionine sulfoxide reductase MsrA	Posttranslational modification, protein turnover, chaperones	0.201	0.0135	~	-0.629	2.47e-10	d	0.00302	0.751	~	-0.43	4.52e-06	~	NA	NA
lmo208__01695	lmo1861	lmo1861	Operon_330	Lmo1861 protein	Function unknown	-0.302	0.000779	~	-0.401	0.000177	~	-0.0605	0.619	~	-0.643	2.94e-11	d	NA	NA
lmo208__01696	lmo1862	lmo1862	Operon_330	Lmo1862 protein	Amino acid transport and metabolism	-0.0473	0.199	~	-0.347	0.00327	~	-0.0245	0.715	~	-0.37	0.000262	~	NA	NA
lmo208__01697	fakB2	lmo1863	Operon_330	Putative FakB2, DegV domain-containing protein	Function unknown	1.19	1.1e-16	U+	-0.33	0.0433	~	-0.0404	0.706	~	0.902	3.74e-10	u	748	DE2
lmo208__01698	yqfA	lmo1864	NA	inner membrane protein YqfA	General function prediction only	2.6	4.68e-35	U+	-0.876	0.000138	d	-0.144	0.61	~	1.87	1.43e-18	U+	789	DE2
lmo208__01699	ccpN	lmo1865	Operon_331	Transcriptional repressor CcpN	General function prediction only	1.46	3.18e-06	U+	-0.434	0.202	~	-0.183	0.637	~	1.21	0.000112	U+	686	DE2
lmo208__01700	lmo1866	lmo1866	Operon_331	Putative pyruvate, phosphate dikinase regulatory protein 2	Function unknown	1.47	8.48e-07	U+	-0.312	0.286	~	-0.0298	0.74	~	1.19	6.35e-05	U+	687	DE2
lmo208__01701	lmo1867	lmo1867	Operon_331	Pyruvate, phosphate dikinase	Carbohydrate transport and metabolism	1.93	6.62e-15	U+	-0.207	0.345	~	0.126	0.653	~	1.6	1.19e-10	U+	752	DE2
lmo208__01702	lmo1868	lmo1868	Operon_332	Lmo1868 protein	Amino acid transport and metabolism	0.902	0.0237	u	0.571	0.241	~	-0.146	0.701	~	1.62	0.000444	U+	569	DE18
lmo208__01703	lmo1869	lmo1869	Operon_332	Lmo1869 protein	Function unknown	0.641	0.0246	u	0.397	0.251	~	-0.223	0.617	~	1.26	0.000159	U+	570	DE18
lmo208__01704	lmo1870	lmo1870	NA	Lmo1870 protein	Function unknown	0.416	0.0293	~	-0.587	0.028	d	-0.276	0.454	~	0.105	0.217	~	NA	NA
lmo208__01705	lmo1871	lmo1871	NA	Lmo1871 protein	Carbohydrate transport and metabolism	0.0198	0.26	~	0.355	0.0716	~	-0.0579	0.694	~	0.433	0.00655	~	NA	NA
lmo208__01706	lmo1872	lmo1872	NA	Lmo1872 protein	Secondary metabolites biosynthesis, transport and catabolism / General function prediction only /	1.33	6.81e-12	U+	0.214	0.256	~	-0.131	0.616	~	1.68	6.98e-18	U+	816	DE2
lmo208__01707	lmo1873	lmo1873	Operon_333	Dihydrofolate reductase	Coenzyme transport and metabolism	-0.0288	0.228	~	-0.0514	0.445	~	-0.0362	0.685	~	-0.044	0.217	~	NA	NA
lmo208__01708	thyA	lmo1874	Operon_333	Thymidylate synthase	Nucleotide transport and metabolism	-0.0857	0.101	~	0.0156	0.534	~	-0.0427	0.649	~	-0.0273	0.239	~	NA	NA
lmo208__01709	lmo1875	lmo1875	Operon_333	Lmo1875 protein	General function prediction only	0.21	0.0407	~	-0.0267	0.53	~	0.0445	0.692	~	0.139	0.108	~	NA	NA
lmo208__01710	fhs	lmo1877	NA	Formate--tetrahydrofolate ligase	NA	0.238	0.0682	~	0.104	0.431	~	0.202	0.48	~	0.14	0.156	~	NA	NA
lmo208__01711	mntR	lmo1878	Operon_334	HTH-type transcriptional regulator MntR	Transcription	0.756	1.26e-17	u	-0.157	0.11	~	-0.0846	0.536	~	0.684	1.48e-14	u	NA	NA
lmo208__01712	cspD	lmo1879	NA	CspD protein	Transcription	0.448	0.0713	~	-0.039	0.551	~	0.0621	0.726	~	0.347	0.119	~	NA	NA
lmo208__01713	rnhA	lmo1880	NA	Rnase H1	Replication, recombination and repair	-1.13	2.49e-15	D-	-0.441	0.0105	~	0.0284	0.72	~	-1.6	2e-27	D-	290	DE1
lmo208__01714	lmo1881	lmo1881	NA	Lmo1881 protein	Replication, recombination and repair	0.266	0.000193	~	0.0287	0.484	~	0.0357	0.66	~	0.259	0.000322	~	NA	NA
lmo208__01715	rpsN	lmo1882	NA	Small ribosomal subunit protein uS14A	Translation	0.0433	0.231	~	0.0675	0.471	~	0.0118	0.744	~	0.099	0.181	~	NA	NA
lmo208__01716	chiA	lmo1883	NA	chitinase	Carbohydrate transport and metabolism	-2.18	0.000212	D-	1.04	0.142	~	1.03	0.214	~	-2.16	8.13e-05	D-	219	DE1
lmo208__01717	lmo1884	lmo1884	Operon_335	Lmo1884 protein	Nucleotide transport and metabolism	-1.28	0.00355	D-	0.998	0.069	~	-0.178	0.686	~	-0.11	0.259	~	1067	DE15
lmo208__01718	xpt	lmo1885	Operon_335	Xanthine phosphoribosyltransferase	Nucleotide transport and metabolism	-1.09	0.0196	D-	1.28	0.042	U+	-0.0767	0.733	~	0.269	0.21	~	1068	DE15
lmo208__01719	lmo1886	lmo1886	Operon_336	Metal-dependent carboxypeptidase	Amino acid transport and metabolism	0.958	1.66e-17	u	-0.255	0.0461	~	-0.277	0.103	~	0.98	5.75e-18	u	NA	NA
lmo208__01720	rlmL	lmo1887	Operon_336	Ribosomal RNA large subunit methyltransferase K/L	Replication, recombination and repair	0.969	1.73e-11	u	-0.31	0.0594	~	-0.23	0.32	~	0.889	8.86e-10	u	NA	NA
lmo208__01721	na	na	NA	hypothetical protein	NA	1.22	3.21e-13	U+	-0.0988	0.426	~	-0.221	0.409	~	1.35	1.82e-15	U+	785	DE2
lmo208__01722	gpsB	lmo1888	NA	Cell cycle protein GpsB	Cell cycle control, mitosis and meiosis	0.818	1.82e-10	u	-0.221	0.124	~	-0.0708	0.641	~	0.667	2.02e-07	u	NA	NA
lmo208__01723	lmo1889	lmo1889	Operon_337	hypothetical protein	Function unknown	0.988	3.94e-12	u	-0.3	0.0589	~	0.0945	0.616	~	0.594	2.18e-05	u	NA	NA
lmo208__01724	yppE	lmo1890	Operon_337	Lmo1890 protein	Not in COGs	0.882	7.72e-07	u	-0.361	0.0752	~	0.0555	0.701	~	0.465	0.00547	~	NA	NA
lmo208__01725	recU	lmo1891	Operon_338	Holliday junction resolvase RecU	General function prediction only	1.04	8.31e-12	U+	-0.628	0.00019	d	-0.207	0.396	~	0.617	3.76e-05	u	702	DE2
lmo208__01726	pbpA	lmo1892	Operon_338	peptidoglycan glycosyltransferase	Cell wall/membrane biogenesis	0.877	7.29e-12	u	-0.865	1.29e-10	d	-0.128	0.518	~	0.14	0.104	~	NA	NA
lmo208__01727	lmo1893	lmo1893	Operon_339	Lmo1893 protein	Not in COGs	-0.207	0.0525	~	-0.0954	0.4	~	-0.161	0.468	~	-0.142	0.117	~	NA	NA
lmo208__01728	nth	lmo1894	Operon_339	Endonuclease III	Replication, recombination and repair	-0.0407	0.215	~	-0.218	0.0837	~	-0.0511	0.663	~	-0.207	0.0277	~	NA	NA
lmo208__01729	dnaD	lmo1895	Operon_339	DnaD protein	Replication, recombination and repair	0.102	0.15	~	-0.346	0.0315	~	-0.0315	0.717	~	-0.212	0.0548	~	NA	NA
lmo208__01730	asnS	lmo1896	Operon_340	Asparagine--tRNA ligase	Translation	-0.972	9.74e-29	d	0.0223	0.518	~	-0.178	0.179	~	-0.771	2.02e-18	d	NA	NA
lmo208__01731	aspB	lmo1897	Operon_340	Aminotransferase	Amino acid transport and metabolism	-0.721	3.48e-17	d	-0.112	0.219	~	-0.112	0.408	~	-0.72	6.46e-17	d	NA	NA
lmo208__01732	ypmB	lmo1898	Operon_340	Lmo1898 protein	Function unknown	-0.606	1.98e-10	d	-0.0636	0.405	~	-0.13	0.39	~	-0.54	1.81e-08	~	NA	NA
lmo208__01733	dinG	lmo1899	NA	3'-5' exonuclease DinG	Transcription / Replication, recombination and repair /	-1.52	4.63e-28	D-	0.324	0.0419	~	-0.11	0.578	~	-1.09	5.43e-15	D-	375	DE1
lmo208__01734	panD	lmo1900	Operon_341	Aspartate 1-decarboxylase	Coenzyme transport and metabolism	-0.494	2.47e-08	~	-0.132	0.185	~	-0.0366	0.675	~	-0.59	6.3e-11	d	NA	NA
lmo208__01735	panC	lmo1901	Operon_341	Pantothenate synthetase	Coenzyme transport and metabolism	-0.595	3.29e-12	d	-0.0425	0.455	~	-0.0958	0.473	~	-0.542	2.87e-10	~	NA	NA
lmo208__01736	panB	lmo1902	Operon_341	3-methyl-2-oxobutanoate hydroxymethyltransferase	Coenzyme transport and metabolism	-0.441	1.78e-14	~	-0.00826	0.545	~	-0.0795	0.378	~	-0.37	1.48e-10	~	NA	NA
lmo208__01737	lmo1903	lmo1903	NA	Lmo1903 protein	Posttranslational modification, protein turnover, chaperones / Energy production and conversion /	-0.375	0.00769	~	0.0937	0.425	~	-0.213	0.393	~	-0.0676	0.221	~	NA	NA
lmo208__01738	birA	lmo1904	Operon_342	Bifunctional ligase/repressor BirA	Transcription / Coenzyme transport and metabolism /	-0.36	0.00194	~	0.115	0.32	~	-0.0298	0.714	~	-0.214	0.0373	~	NA	NA
lmo208__01739	cca	lmo1905	Operon_342	CCA-adding enzyme	Translation	-0.258	0.026	~	0.108	0.37	~	-0.0384	0.707	~	-0.112	0.151	~	NA	NA
lmo208__01740	mgsA	lmo1906	Operon_342	Methylglyoxal synthase	Carbohydrate transport and metabolism	-0.201	0.0551	~	0.327	0.0392	~	0.0608	0.67	~	0.0659	0.212	~	NA	NA
lmo208__01741	dapB	lmo1907	Operon_342	4-hydroxy-tetrahydrodipicolinate reductase	Amino acid transport and metabolism	-0.188	0.0448	~	0.215	0.114	~	-0.017	0.732	~	0.0438	0.233	~	NA	NA
lmo208__01742	lmo1908	lmo1908	Operon_342	Lmo1908 protein	General function prediction only	0.29	0.0395	~	-0.0964	0.439	~	0.119	0.612	~	0.0747	0.222	~	NA	NA
lmo208__01743	lmo1909	lmo1909	NA	Lmo1909 protein	Function unknown	0.715	2.9e-08	u	-0.0829	0.405	~	-0.0712	0.646	~	0.703	5.65e-08	u	NA	NA
lmo208__01744	thiO	lmo1910	NA	Glycine oxidase	Amino acid transport and metabolism	0.504	0.0015	~	-0.179	0.279	~	0.141	0.572	~	0.184	0.105	~	NA	NA
lmo208__01745	lmo1911	lmo1911	Operon_343	Lmo1911 protein	Signal transduction mechanisms	-0.84	5.5e-09	d	0.184	0.227	~	-0.202	0.38	~	-0.454	0.00106	~	NA	NA
lmo208__01746	lmo1912	lmo1912	Operon_343	Lmo1912 protein	Signal transduction mechanisms	-1.13	7.6e-07	D-	0.315	0.207	~	-0.252	0.488	~	-0.567	0.00774	~	157	DE1
lmo208__01747	lmo1913	lmo1913	Operon_343	Lmo1913 protein	Not in COGs	-1.18	1.16e-12	D-	0.164	0.302	~	-0.327	0.195	~	-0.687	2.55e-05	d	158	DE1
lmo208__01748	pdeG	lmo1914	Operon_343	putative cyclic di-GMP phosphodiesterase PdeG	Signal transduction mechanisms	-0.277	0.0201	~	0.0853	0.422	~	-0.172	0.442	~	-0.0201	0.275	~	NA	NA
lmo208__01749	mleS	lmo1915	Operon_344	malate dehydrogenase	Energy production and conversion	0.154	0.0461	~	-0.135	0.205	~	-0.114	0.468	~	0.133	0.0739	~	NA	NA
lmo208__01750	lmo1916	lmo1916	Operon_344	Lmo1916 protein	Defense/virulence mechanisms	0.0352	0.211	~	-0.139	0.166	~	-0.133	0.359	~	0.0294	0.241	~	NA	NA
lmo208__01751	pflA	lmo1917	NA	Formate acetyltransferase	Energy production and conversion	-1.85	6.79e-05	D-	1.81	0.000757	U+	-0.64	0.404	~	0.598	0.0841	~	1007	DE12
lmo208__01752	lmo1918	lmo1918	NA	Lmo1918 protein	General function prediction only	0.226	0.0546	~	-0.0977	0.415	~	-0.142	0.548	~	0.27	0.0369	~	NA	NA
lmo208__01753	lmo1919	lmo1919	NA	Lmo1919 protein	General function prediction only	1.21	3.29e-20	U+	-1.4	1.21e-25	D-	0.202	0.333	~	-0.397	0.00146	~	930	DE4
lmo208__01754	lmo1920	lmo1920	NA	Lmo1920 protein	Function unknown	0.23	0.0648	~	-0.11	0.41	~	0.175	0.511	~	-0.055	0.242	~	NA	NA
lmo208__01755	lmo1921	lmo1921	Operon_345	hypothetical protein	Function unknown	0.638	7.42e-05	u	-0.41	0.0313	~	0.101	0.627	~	0.127	0.159	~	NA	NA
lmo208__01756	bepA	lmo1922	Operon_345	Beta-barrel assembly-enhancing protease	General function prediction only	0.769	6.1e-13	u	-0.449	0.000135	~	0.0202	0.724	~	0.299	0.00289	~	NA	NA
lmo208__01757	aroA	lmo1923	Operon_346	3-phosphoshikimate 1-carboxyvinyltransferase	Amino acid transport and metabolism	0.132	0.0777	~	-0.203	0.0972	~	-0.14	0.418	~	0.0684	0.182	~	NA	NA
lmo208__01758	tyrA	lmo1924	Operon_346	Prephenate dehydrogenase	Amino acid transport and metabolism	0.303	0.0118	~	-0.171	0.233	~	-0.107	0.584	~	0.24	0.0358	~	NA	NA
lmo208__01759	hisC	lmo1925	Operon_346	Histidinol-phosphate aminotransferase	Amino acid transport and metabolism	0.368	0.00348	~	-0.204	0.176	~	-0.158	0.467	~	0.322	0.00982	~	NA	NA
lmo208__01760	aroH	lmo1926	Operon_346	chorismate mutase	Amino acid transport and metabolism	0.38	0.00937	~	-0.325	0.0833	~	-0.024	0.732	~	0.079	0.212	~	NA	NA
lmo208__01761	aroB	lmo1927	Operon_346	3-dehydroquinate synthase	Amino acid transport and metabolism	0.316	0.00439	~	-0.292	0.0359	~	0.00233	0.753	~	0.0219	0.268	~	NA	NA
lmo208__01762	aroC	lmo1928	Operon_346	Chorismate synthase	Amino acid transport and metabolism	0.374	0.00506	~	-0.28	0.0932	~	0.0629	0.673	~	0.0309	0.262	~	NA	NA
lmo208__01763	ndk	lmo1929	Operon_347	Nucleoside diphosphate kinase	Nucleotide transport and metabolism	0.0666	0.223	~	0.174	0.347	~	0.129	0.622	~	0.111	0.2	~	NA	NA
lmo208__01764	hepT	lmo1930	Operon_347	heptaprenyl diphosphate synthase subunit II	Coenzyme transport and metabolism	0.0775	0.218	~	0.198	0.331	~	0.0746	0.694	~	0.2	0.134	~	NA	NA
lmo208__01765	menG	lmo1931	Operon_347	Demethylmenaquinone methyltransferase	Coenzyme transport and metabolism	0.085	0.211	~	0.169	0.368	~	0.00944	0.749	~	0.245	0.1	~	NA	NA
lmo208__01766	hepS	lmo1932	Operon_347	heptaprenyl diphosphate synthase subunit I	Not in COGs	0.163	0.142	~	0.189	0.326	~	0.0197	0.741	~	0.333	0.047	~	NA	NA
lmo208__01767	folE	lmo1933	Operon_347	GTP cyclohydrolase 1	Coenzyme transport and metabolism	0.248	0.125	~	0.341	0.24	~	0.0445	0.729	~	0.545	0.0246	~	NA	NA
lmo208__01768	hup	lmo1934	NA	Hup protein	Replication, recombination and repair	0.292	0.0243	~	-0.128	0.353	~	-0.17	0.487	~	0.333	0.0157	~	NA	NA
lmo208__01769	lmo1935	lmo1935	NA	Lmo1935 protein	Signal transduction mechanisms	0.797	4e-11	u	0.386	0.0039	~	-0.0018	0.753	~	1.19	1.09e-22	U+	825	DE2
lmo208__01770	gpsA	lmo1936	Operon_348	Glycerol-3-phosphate dehydrogenase [NAD(P)+]	Energy production and conversion	1.18	1.05e-17	U+	-0.0221	0.54	~	-0.211	0.334	~	1.36	4.94e-23	U+	771	DE2
lmo208__01771	der	lmo1937	Operon_348	GTPase Der	General function prediction only	1.23	1.21e-14	U+	0.00352	0.57	~	-0.302	0.222	~	1.54	1.24e-21	U+	768	DE2
lmo208__01772	rpsA	lmo1938	NA	30S ribosomal protein S1	Translation	0.706	3.73e-07	u	-0.546	0.000496	~	-0.23	0.305	~	0.391	0.00314	~	NA	NA
lmo208__01773	cmk	lmo1939	Operon_349	Cytidylate kinase	Nucleotide transport and metabolism	-1.74	1.24e-27	D-	0.41	0.0259	~	-0.0299	0.724	~	-1.3	4.77e-16	D-	385	DE1
lmo208__01774	ansZ	lmo1940	Operon_349	asparaginase	Amino acid transport and metabolism / Translation /	-1.69	4.73e-41	D-	0.39	0.00662	~	-0.0184	0.731	~	-1.28	3.65e-24	D-	386	DE1
lmo208__01775	lmo1941	lmo1941	Operon_349	Lmo1941 protein	Cell wall/membrane biogenesis	-0.792	4.33e-14	d	0.0967	0.321	~	0.0147	0.733	~	-0.71	1.54e-11	d	NA	NA
lmo208__01776	recS	lmo1942	Operon_350	RecS protein	Replication, recombination and repair	-1.06	2.47e-05	D-	0.382	0.177	~	-0.822	0.0288	d	0.146	0.195	~	1055	DE22
lmo208__01777	lmo1943	lmo1943	Operon_350	Lmo1943 protein	Function unknown	-1.23	1.09e-05	D-	0.434	0.171	~	-0.902	0.0308	d	0.102	0.235	~	1056	DE22
lmo208__01778	fer	lmo1944	NA	Ferredoxin	Energy production and conversion	0.989	0.000163	u	-0.794	0.01	d	-0.0485	0.727	~	0.244	0.137	~	NA	NA
lmo208__01779	ribU	lmo1945	NA	Riboflavin transporter RibU	Function unknown	-4.5	1.32e-05	D-	2.33	0.0549	~	-5.09	0.000351	D-	2.92	0.00332	U+	1054	DE22
lmo208__01780	lmo1946	lmo1946	Operon_351	Lmo1946 protein	Lipid transport and metabolism	-0.148	0.0371	~	-0.0543	0.421	~	-0.142	0.315	~	-0.0603	0.174	~	NA	NA
lmo208__01781	resE	lmo1947	Operon_351	Two-component histidine kinase ResE protein	Signal transduction mechanisms	-0.0394	0.196	~	-0.0512	0.418	~	-0.185	0.141	~	0.0945	0.0979	~	NA	NA
lmo208__01782	resD	lmo1948	Operon_351	Two-compenent response regulator ResD protein	Transcription / Signal transduction mechanisms /	0.424	1.1e-09	~	0.027	0.484	~	-0.171	0.107	~	0.622	1.24e-18	u	NA	NA
lmo208__01783	lmo1949	lmo1949	Operon_351	Pseudouridine synthase	Translation	0.298	0.00223	~	0.12	0.258	~	-0.341	0.0274	~	0.76	8.52e-13	u	NA	NA
lmo208__01784	scpB	lmo1950	Operon_351	Segregation and condensation protein B	Transcription	0.491	0.000108	~	0.103	0.365	~	-0.315	0.117	~	0.908	7.43e-12	u	NA	NA
lmo208__01785	scpA	lmo1951	Operon_351	Segregation and condensation protein A	Function unknown	0.494	6.36e-06	~	0.107	0.306	~	-0.379	0.022	~	0.98	4.59e-18	u	NA	NA
lmo208__01786	lysA	lmo1952	Operon_351	Diaminopimelate decarboxylase	Amino acid transport and metabolism	0.75	6.67e-12	u	0.2	0.104	~	-0.247	0.139	~	1.2	1.7e-27	U+	814	DE2
lmo208__01787	pnp	lmo1953	Operon_352	Purine nucleoside phosphorylase	Nucleotide transport and metabolism	0.304	0.00149	~	0.0356	0.495	~	-0.208	0.187	~	0.547	9.12e-08	~	NA	NA
lmo208__01788	deoB	lmo1954	Operon_352	Phosphopentomutase	Carbohydrate transport and metabolism	0.541	4.52e-05	~	-0.0275	0.531	~	-0.164	0.449	~	0.678	6.54e-07	u	NA	NA
lmo208__01789	xerD	lmo1955	Operon_352	Tyrosine recombinase XerD	Replication, recombination and repair	0.824	4.76e-07	u	-0.0856	0.448	~	-0.201	0.446	~	0.939	1.63e-08	u	NA	NA
lmo208__01790	fur	lmo1956	NA	Ferric uptake regulation protein Fur protein	Inorganic ion transport and metabolism	-0.196	0.182	~	0.743	0.0668	~	0.173	0.658	~	0.374	0.11	~	NA	NA
lmo208__01791	fhuG	lmo1957	Operon_353	FhuG protein	Inorganic ion transport and metabolism	1.93	1.06e-06	U+	-2.57	1.83e-09	D-	0.259	0.619	~	-0.891	0.0139	d	968	DE4
lmo208__01792	fhuB	lmo1958	Operon_353	FhuB protein	Inorganic ion transport and metabolism	2.62	3.25e-07	U+	-3.26	3.71e-09	D-	0.405	0.585	~	-1.04	0.0222	D-	969	DE4
lmo208__01793	lmo1959	lmo1959	Operon_353	Lmo1959 protein	Inorganic ion transport and metabolism	3.04	3.74e-08	U+	-3.95	4.03e-11	D-	0.129	0.716	~	-1.03	0.033	D-	963	DE4
lmo208__01794	fhuC	lmo1960	Operon_354	FhuC protein	Inorganic ion transport and metabolism / Coenzyme transport and metabolism /	3.43	1.65e-13	U+	-4.55	4.03e-21	D-	0.237	0.653	~	-1.36	0.00233	D-	961	DE4
lmo208__01795	lmo1961	lmo1961	Operon_354	Ferredoxin--NADP reductase 1	Posttranslational modification, protein turnover, chaperones	2.91	5.17e-12	U+	-4.05	1.87e-20	D-	0.0352	0.742	~	-1.18	0.00332	D-	962	DE4
lmo208__01796	betI	lmo1962	Operon_355	HTH-type transcriptional regulator BetI	Transcription	-0.444	0.0241	~	0.0778	0.501	~	0.182	0.578	~	-0.548	0.00931	~	NA	NA
lmo208__01797	lmo1963	lmo1963	Operon_355	Lmo1963 protein	General function prediction only	-0.211	0.109	~	0.128	0.424	~	0.454	0.146	~	-0.537	0.00503	~	NA	NA
lmo208__01798	btuD	lmo1964	Operon_355	Vitamin B12 import ATP-binding protein BtuD	Defense/virulence mechanisms	0.0885	0.219	~	0.173	0.399	~	0.341	0.402	~	-0.0798	0.242	~	NA	NA
lmo208__01799	act	lmo1965	NA	Methanol dehydrogenase activator	Replication, recombination and repair / General function prediction only /	0.36	0.0125	~	0.157	0.308	~	-0.12	0.599	~	0.637	7.8e-05	u	NA	NA
lmo208__01800	lmo1966	lmo1966	Operon_356	Lmo1966 protein	General function prediction only	1.61	5.51e-13	U+	-0.723	0.00407	d	0.359	0.314	~	0.53	0.00904	~	613	DE2
lmo208__01801	lmo1967	lmo1967	Operon_356	putative protein	Inorganic ion transport and metabolism	1.56	3.4e-16	U+	-0.786	0.000194	d	0.507	0.0735	~	0.266	0.0662	~	616	DE2
lmo208__01802	crnA	lmo1968	NA	Creatinine amidohydrolase	General function prediction only	-1.85	3.98e-09	D-	0.432	0.229	~	-0.0731	0.708	~	-1.35	6.74e-06	D-	340	DE1
lmo208__01803	kdgA	lmo1969	NA	KHG/KDPG aldolase	Carbohydrate transport and metabolism	-1.62	0.000241	D-	0.445	0.327	~	0.0357	0.741	~	-1.21	0.00327	D-	128	DE1
lmo208__01804	lmo1970	lmo1970	NA	Lmo1970 protein	General function prediction only	-1.58	0.000106	D-	0.451	0.295	~	0.443	0.453	~	-1.57	6.33e-05	D-	234	DE1
lmo208__01805	ulaA	lmo1971	NA	Ascorbate-specific PTS system EIIC component	Function unknown	-0.838	0.00116	d	-0.0888	0.507	~	0.209	0.571	~	-1.14	2.55e-05	D-	331	DE1
lmo208__01806	ulaB	lmo1972	NA	Lmo1972 protein	Carbohydrate transport and metabolism	-0.274	0.191	~	-0.0758	0.546	~	0.749	0.357	~	-1.1	0.0177	D-	482	DE14
lmo208__01807	ulaC	lmo1973	NA	Ascorbate-specific PTS system EIIA component	Carbohydrate transport and metabolism / Signal transduction mechanisms /	-0.501	0.0514	~	-0.011	0.569	~	-0.0115	0.75	~	-0.5	0.0569	~	NA	NA
lmo208__01808	dasR	lmo1974	NA	HTH-type transcriptional repressor DasR	Transcription	-1.49	1.54e-11	D-	-0.209	0.318	~	0.0446	0.721	~	-1.74	6.62e-15	D-	321	DE1
lmo208__01809	dinB	lmo1975	NA	DNA polymerase IV	Replication, recombination and repair	-1.57	1.69e-07	D-	0.432	0.19	~	0.558	0.237	~	-1.69	2.28e-08	D-	117	DE1
lmo208__01810	lmo1976	lmo1976	Operon_357	Lmo1976 protein	General function prediction only	-0.0399	0.203	~	-0.0887	0.307	~	-0.109	0.451	~	-0.0196	0.262	~	NA	NA
lmo208__01811	rnz	lmo1977	Operon_357	Ribonuclease Z	General function prediction only	0.0565	0.163	~	-0.0912	0.279	~	-0.0562	0.615	~	0.0216	0.255	~	NA	NA
lmo208__01812	zwf	lmo1978	NA	Glucose-6-phosphate 1-dehydrogenase	Carbohydrate transport and metabolism	-0.691	0.000343	d	0.223	0.27	~	0.108	0.646	~	-0.576	0.0026	~	NA	NA
lmo208__01813	lmo1979	lmo1979	Operon_358	Lmo1979 protein	Function unknown	0.242	0.0292	~	-0.329	0.0336	~	-0.176	0.417	~	0.0889	0.179	~	NA	NA
lmo208__01814	lmo1980	lmo1980	Operon_358	Lmo1980 protein	Not in COGs	0.333	0.000475	~	-0.462	2.98e-05	~	-0.321	0.0327	~	0.192	0.0294	~	NA	NA
lmo208__01815	lmo1981	lmo1981	Operon_359	Lmo1981 protein	Not in COGs	-1.33	9.71e-05	D-	0.374	0.286	~	0.108	0.699	~	-1.07	0.00142	D-	208	DE1
lmo208__01816	lmo1982	lmo1982	Operon_359	Lmo1982 protein	Translation	-0.419	0.047	~	-0.0438	0.541	~	0.345	0.417	~	-0.807	0.00169	d	NA	NA
lmo208__01817	ilvD	lmo1983	Operon_360	Dihydroxy-acid dehydratase IlvD protein	Amino acid transport and metabolism / Carbohydrate transport and metabolism /	2.91	3.73e-33	U+	-0.277	0.243	~	-0.251	0.52	~	2.88	3.36e-32	U+	778	DE2
lmo208__01818	ilvB	lmo1984	Operon_360	Acetolactate synthase IlvB protein	Amino acid transport and metabolism / Coenzyme transport and metabolism /	2.79	6.42e-26	U+	-0.228	0.33	~	-0.269	0.523	~	2.83	2.98e-26	U+	777	DE2
lmo208__01819	ilvN	lmo1985	Operon_360	Acetolactate synthase small subunit IlvN protein	Amino acid transport and metabolism	2.76	2.44e-25	U+	-0.186	0.363	~	-0.107	0.686	~	2.68	4.15e-24	U+	779	DE2
lmo208__01820	ilvC	lmo1986	Operon_360	Ketol-acid reductoisomerase (NADP(+)) IlvC protein	Amino acid transport and metabolism / Coenzyme transport and metabolism /	2.98	4.15e-30	U+	0.133	0.443	~	-0.0677	0.712	~	3.18	4.23e-34	U+	857	DE2
lmo208__01821	leuA	lmo1987	Operon_360	2-isopropylmalate synthase LeuA protein	Amino acid transport and metabolism	1.67	3.94e-08	U+	-0.218	0.384	~	-0.219	0.605	~	1.67	5.36e-08	U+	737	DE2
lmo208__01822	leuB	lmo1988	Operon_360	3-isopropylmalate dehydrogenase LeuB protein	Energy production and conversion / Amino acid transport and metabolism /	1.97	1.48e-11	U+	-0.348	0.233	~	0.0829	0.707	~	1.54	1.07e-07	U+	723	DE2
lmo208__01823	leuC	lmo1989	Operon_360	3-isopropylmalate dehydratase large subunit LeuC protein	Amino acid transport and metabolism	1.81	8.72e-13	U+	-0.225	0.319	~	0.0974	0.685	~	1.49	3.35e-09	U+	724	DE2
lmo208__01824	leuD	lmo1990	Operon_360	3-isopropylmalate dehydratase small subunit LeuD protein	Amino acid transport and metabolism	1.78	7.55e-10	U+	-0.291	0.277	~	0.25	0.57	~	1.24	1.08e-05	U+	722	DE2
lmo208__01825	ilvA	lmo1991	Operon_360	L-threonine dehydratase IlvA protein	Amino acid transport and metabolism	1.82	1.59e-14	U+	-0.3	0.215	~	0.175	0.599	~	1.34	1.09e-08	U+	725	DE2
lmo208__01826	alsD	lmo1992	NA	Alpha-acetolactate decarboxylase	Secondary metabolites biosynthesis, transport and catabolism	0.375	0.0107	~	-0.0463	0.513	~	0.595	0.0135	u	-0.267	0.0466	~	NA	NA
lmo208__01827	pdp	lmo1993	NA	Pyrimidine-nucleoside phosphorylase	Nucleotide transport and metabolism	0.419	0.00609	~	0.619	0.00112	u	-0.429	0.0929	~	1.47	1.04e-17	U+	895	DE2
lmo208__01828	rsbR	lmo1994	NA	Ribose operon repressor	Transcription	-0.605	6.54e-07	d	0.365	0.00935	~	-0.235	0.214	~	-0.00445	0.293	~	NA	NA
lmo208__01829	deoC	lmo1995	NA	Deoxyribose-phosphate aldolase	Nucleotide transport and metabolism	-0.368	0.02	~	0.243	0.219	~	-0.247	0.407	~	0.122	0.178	~	NA	NA
lmo208__01830	deoR	lmo1996	NA	Deoxyribonucleoside regulator	Transcription	0.886	8.62e-11	u	0.071	0.443	~	-0.171	0.442	~	1.13	2.51e-16	U+	811	DE2
lmo208__01831	manX	lmo1997	Operon_361	PTS system mannose-specific EIIAB component	Carbohydrate transport and metabolism	-1.25	1.73e-05	D-	-0.00183	0.574	~	0.298	0.472	~	-1.55	1.34e-07	D-	247	DE1
lmo208__01832	flrB	lmo1998	Operon_361	Fructosamine deglycase	Cell wall/membrane biogenesis	-1.33	4.67e-06	D-	-0.46	0.185	~	0.287	0.511	~	-2.08	1.07e-11	D-	307	DE1
lmo208__01833	lmo1999	lmo1999	Operon_361	Lmo1999 protein	Cell wall/membrane biogenesis	-1.09	4.13e-05	D-	-0.394	0.217	~	0.498	0.2	~	-1.99	2.17e-12	D-	242	DE1
lmo208__01834	lmo2000	lmo2000	Operon_361	Lmo2000 protein	Carbohydrate transport and metabolism	-1.48	6.5e-07	D-	-0.301	0.333	~	0.29	0.487	~	-2.07	3.01e-11	D-	249	DE1
lmo208__01835	lmo2001	lmo2001	Operon_361	Lmo2001 protein	Carbohydrate transport and metabolism	-0.363	0.0842	~	-0.579	0.12	~	0.414	0.382	~	-1.36	1.58e-05	D-	82	DE11
lmo208__01836	lmo2002	lmo2002	Operon_361	Lmo2002 protein	Carbohydrate transport and metabolism	-0.471	0.0617	~	-0.674	0.113	~	0.387	0.45	~	-1.53	1.54e-05	D-	51	DE7
lmo208__01837	lmo2003	lmo2003	Operon_361	Lmo2003 protein	Transcription	0.258	0.116	~	-0.36	0.218	~	0.631	0.12	~	-0.734	0.00362	d	NA	NA
lmo208__01838	lmo2004	lmo2004	Operon_361	Lmo2004 protein	Transcription	0.415	0.0683	~	-0.275	0.337	~	0.35	0.482	~	-0.211	0.175	~	NA	NA
lmo208__01839	lmo2005	lmo2005	NA	Lmo2005 protein	Energy production and conversion	0.522	0.016	~	-0.0848	0.497	~	0.629	0.0967	~	-0.192	0.158	~	NA	NA
lmo208__01840	alsS	lmo2006	NA	AlsS protein	Amino acid transport and metabolism / Coenzyme transport and metabolism /	-0.469	0.061	~	0.565	0.137	~	0.811	0.115	~	-0.715	0.0172	d	NA	NA
lmo208__01841	lmo0007	lmo2007	Operon_362	Lmo2007 protein	Carbohydrate transport and metabolism	-1.57	8.58e-08	D-	-0.0222	0.561	~	0.0838	0.698	~	-1.67	1.67e-08	D-	294	DE1
lmo208__01842	araQ	lmo2008	Operon_362	L-arabinose transport system permease protein AraQ	Carbohydrate transport and metabolism	-1.79	4.02e-05	D-	0.229	0.463	~	0.163	0.674	~	-1.72	5.6e-05	D-	226	DE1
lmo208__01843	yteP	lmo2009	Operon_362	putative multiple-sugar transport system permease YteP	Carbohydrate transport and metabolism	-1.6	0.000166	D-	0.0575	0.55	~	0.368	0.532	~	-1.91	9.35e-06	D-	255	DE1
lmo208__01844	yesN	lmo2010	NA	Two component Response regulator, YesN	Signal transduction mechanisms	-1.88	3.75e-06	D-	0.464	0.279	~	0.326	0.561	~	-1.75	1.06e-05	D-	224	DE1
lmo208__01845	yesM	lmo2011	NA	Two component Histidine kinase YesM	Signal transduction mechanisms	-1.87	1.55e-06	D-	0.147	0.494	~	0.326	0.55	~	-2.05	1.5e-07	D-	227	DE1
lmo208__01846	yesL	lmo2012	NA	Putative YesL protein	Function unknown	-1.69	0.00252	D-	-0.247	0.493	~	0.00941	0.753	~	-1.95	0.00117	D-	299	DE1
lmo208__01847	lmo2013	lmo2013	Operon_363	Lmo2013 protein	Function unknown	-1.61	3.09e-09	D-	-0.0531	0.538	~	0.419	0.252	~	-2.09	2.99e-14	D-	265	DE1
lmo208__01848	lmo2014	lmo2014	Operon_363	Lmo2014 protein	Carbohydrate transport and metabolism	-1.49	1.41e-07	D-	0.0206	0.561	~	0.524	0.181	~	-1.99	2.14e-12	D-	266	DE1
lmo208__01849	lmo2015	lmo2015	NA	Lmo2015 protein	Carbohydrate transport and metabolism	-1.94	1.86e-20	D-	0.455	0.0794	~	-0.0817	0.664	~	-1.41	2.06e-12	D-	388	DE1
lmo208__01850	cspB	lmo2016	NA	Cold shock-like protein CspB	Transcription	-8.83	1.92e-302	D-	1.43	3.84e-07	U+	-0.227	0.403	~	-7.17	6.16e-285	D-	382	DE1
lmo208__01851	lmo2017	lmo2017	Operon_364	Lmo2017 protein	Lipid transport and metabolism	0.458	1.89e-11	~	-0.0917	0.206	~	0.0725	0.499	~	0.294	1.24e-05	~	NA	NA
lmo208__01852	dapF	lmo2018	Operon_364	Diaminopimelate epimerase	Amino acid transport and metabolism	0.481	1.1e-11	~	-0.112	0.153	~	-0.00862	0.736	~	0.378	8.92e-08	~	NA	NA
lmo208__01853	ileS	lmo2019	Operon_364	Isoleucine--tRNA ligase	Translation	-0.28	0.00569	~	0.222	0.0825	~	-0.03	0.708	~	-0.0285	0.254	~	NA	NA
lmo208__01854	divIVA	lmo2020	NA	DivIVA protein	Cell cycle control, mitosis and meiosis	0.441	0.00759	~	-0.0308	0.539	~	-0.175	0.536	~	0.584	0.000958	~	NA	NA
lmo208__01855	nadR	lmo2021	NA	Transcription repressor NadR	General function prediction only	1.43	3.98e-12	U+	-0.227	0.261	~	-0.08	0.684	~	1.28	5.56e-10	U+	803	DE2
lmo208__01856	nifS	lmo2022	NA	Putative cysteine desulfurase NifS	Amino acid transport and metabolism	1.27	3.74e-07	U+	-0.263	0.278	~	-0.201	0.586	~	1.21	1.74e-06	U+	754	DE2
lmo208__01857	nadB	lmo2023	Operon_365	L-aspartate oxidase	Coenzyme transport and metabolism	-0.957	0.0599	~	-2.74	0.00244	D-	-0.0764	0.737	~	-3.62	4.08e-06	D-	53	DE7
lmo208__01858	nadC	lmo2024	Operon_365	nicotinate-nucleotide diphosphorylase (carboxylating)	Coenzyme transport and metabolism	-0.881	0.0384	d	-3.1	9.35e-05	D-	-0.0439	0.742	~	-3.94	3.06e-08	D-	54	DE7
lmo208__01859	nadA	lmo2025	Operon_365	Quinolinate synthase	Coenzyme transport and metabolism	-1.32	0.00921	D-	-2.32	0.001	D-	-0.172	0.701	~	-3.47	2.69e-08	D-	52	DE7
lmo208__01860	inlL	lmo2026	NA	Internalin L	Function unknown	-0.268	0.141	~	-0.421	0.241	~	0.211	0.621	~	-0.9	0.00481	d	NA	NA
lmo208__01861	inlN	lmo2027	NA	Internalin N	Function unknown	-0.219	0.0899	~	-0.23	0.254	~	0.209	0.484	~	-0.659	0.000473	d	NA	NA
lmo208__01862	ylmH	lmo2028	NA	Lmo2028 protein	Function unknown	0.0605	0.18	~	-0.316	0.01	~	-0.0936	0.559	~	-0.162	0.0557	~	NA	NA
lmo208__01863	lmo2029	lmo2029	Operon_366	Lmo2029 protein	Function unknown	0.555	9.49e-10	~	-0.126	0.197	~	-0.103	0.474	~	0.532	5.93e-09	~	NA	NA
lmo208__01864	sepF	lmo2030	Operon_366	Cell division protein SepF	Function unknown	0.574	1.11e-15	~	-0.123	0.123	~	-0.104	0.366	~	0.554	1.53e-14	~	NA	NA
lmo208__01865	yggS	lmo2031	Operon_366	Pyridoxal phosphate homeostasis protein	General function prediction only	0.488	2.83e-10	~	-0.0654	0.345	~	-0.159	0.182	~	0.582	1e-13	~	NA	NA
lmo208__01866	ftsZ	lmo2032	Operon_366	Cell division protein FtsZ	Cell cycle control, mitosis and meiosis	0.153	0.0029	~	-0.0598	0.277	~	-0.139	0.0977	~	0.232	2.39e-05	~	NA	NA
lmo208__01867	ftsA	lmo2033	Operon_366	Cell division protein FtsA	Cell cycle control, mitosis and meiosis	0.44	7.91e-09	~	-0.0301	0.483	~	-0.101	0.409	~	0.511	3.48e-11	~	NA	NA
lmo208__01868	ftsQ	lmo2034	Operon_367	Cell division protein ftsQ	Cell wall/membrane biogenesis	-0.0948	0.12	~	-0.115	0.269	~	-0.143	0.389	~	-0.0668	0.18	~	NA	NA
lmo208__01869	murG	lmo2035	Operon_367	UDP-N-acetylglucosamine--N-acetylmuramyl-(pentapeptide) pyrophosphoryl-undecaprenol N-acetylglucosamine transferase	Cell wall/membrane biogenesis	0.0385	0.215	~	-0.123	0.253	~	-0.0709	0.611	~	-0.0131	0.278	~	NA	NA
lmo208__01870	murD	lmo2036	Operon_367	UDP-N-acetylmuramoylalanine--D-glutamate ligase	Cell wall/membrane biogenesis	-0.0969	0.107	~	-0.135	0.198	~	-0.178	0.24	~	-0.0536	0.197	~	NA	NA
lmo208__01871	mraY	lmo2037	Operon_367	Phospho-N-acetylmuramoyl-pentapeptide-transferase	Cell wall/membrane biogenesis	-0.518	4.32e-11	~	-0.293	0.000973	~	-0.177	0.136	~	-0.634	1.94e-15	d	NA	NA
lmo208__01872	murE	lmo2038	Operon_367	UDP-N-acetylmuramoyl-L-alanyl-D-glutamate--2,6-diaminopimelate ligase	Cell wall/membrane biogenesis	-0.27	0.00146	~	-0.328	0.0014	~	-0.206	0.135	~	-0.392	1.37e-05	~	NA	NA
lmo208__01873	pbpB	lmo2039	Operon_368	PbpB protein	Cell wall/membrane biogenesis	-0.386	8.3e-06	~	-0.415	1.83e-05	~	-0.272	0.034	~	-0.529	2.88e-09	~	NA	NA
lmo208__01874	ftsL	lmo2040	Operon_368	Cell division protein FtsL	Cell cycle control, mitosis and meiosis	-0.17	0.0506	~	-0.239	0.0679	~	-0.244	0.161	~	-0.165	0.0614	~	NA	NA
lmo208__01875	rsmH	lmo2041	Operon_368	Ribosomal RNA small subunit methyltransferase H	Cell wall/membrane biogenesis	0.415	5.71e-05	~	-0.349	0.00372	~	-0.143	0.4	~	0.209	0.0235	~	NA	NA
lmo208__01876	mraZ	lmo2042	Operon_368	Transcriptional regulator MraZ	Function unknown	0.468	8.07e-05	~	-0.387	0.0055	~	-0.169	0.391	~	0.251	0.0201	~	NA	NA
lmo208__01877	lmo2043	lmo2043	NA	Lmo2043 protein	Carbohydrate transport and metabolism / Amino acid transport and metabolism / Inorganic ion transport and metabolism / General function prediction only /	-0.68	0.000976	d	-0.0153	0.561	~	-0.186	0.559	~	-0.509	0.0106	~	NA	NA
lmo208__01878	lmo2044	lmo2044	NA	Lmo2044 protein	General function prediction only	-0.304	0.0486	~	-0.172	0.344	~	0.197	0.523	~	-0.673	0.000523	d	NA	NA
lmo208__01879	lmo2045	lmo2045	Operon_369	Lmo2045 protein	Not in COGs	-0.635	2.51e-06	d	-0.094	0.4	~	-0.0689	0.652	~	-0.66	1.42e-06	d	NA	NA
lmo208__01880	panE	lmo2046	Operon_369	2-dehydropantoate 2-reductase	Coenzyme transport and metabolism	-0.812	8.25e-11	d	-0.000866	0.573	~	-0.116	0.54	~	-0.697	2.77e-08	d	NA	NA
lmo208__01881	rpmF2	lmo2047	NA	Large ribosomal subunit protein bL32B	Translation	-1.05	1.6e-25	D-	0.377	0.000766	~	-0.307	0.0344	~	-0.364	0.000192	~	170	DE1
lmo208__01882	lmo2048	lmo2048	NA	Lmo2048 protein	General function prediction only	-0.102	0.167	~	-0.478	0.0092	~	-0.0749	0.664	~	-0.505	0.00108	~	NA	NA
lmo208__01883	tmcAL	lmo2049	Operon_370	tRNA(Met) cytidine acetate ligase	General function prediction only	1.4	2.41e-27	U+	-0.34	0.0184	~	-0.209	0.322	~	1.27	2.67e-22	U+	793	DE2
lmo208__01884	uvrA	lmo2050	Operon_370	UvrABC system protein A	Replication, recombination and repair	-0.679	0.0218	d	0.168	0.459	~	0.394	0.477	~	-0.904	0.00549	d	NA	NA
lmo208__01885	ylbL	lmo2051	Operon_371	endopeptidase La	Signal transduction mechanisms	-0.29	0.0145	~	0.138	0.296	~	-0.0915	0.612	~	-0.061	0.218	~	NA	NA
lmo208__01886	coaD	lmo2052	Operon_371	Phosphopantetheine adenylyltransferase	Coenzyme transport and metabolism	-0.382	0.00694	~	0.114	0.387	~	-0.0768	0.657	~	-0.192	0.0876	~	NA	NA
lmo208__01887	rsmD	lmo2053	Operon_371	Ribosomal RNA small subunit methyltransferase D	Replication, recombination and repair	-0.223	0.0576	~	0.196	0.233	~	-0.0282	0.726	~	0.000647	0.299	~	NA	NA
lmo208__01888	lmo2054	lmo2054	Operon_372	hypothetical protein	Function unknown	0.896	2.48e-08	u	-0.612	0.000684	d	0.0384	0.715	~	0.245	0.0547	~	NA	NA
lmo208__01889	lmo2055	lmo2055	Operon_372	Lmo2055 protein	Function unknown	1.04	5.35e-10	U+	-0.69	0.000192	d	0.145	0.56	~	0.201	0.0903	~	677	DE2
lmo208__01890	lmo2056	lmo2056	NA	Lmo2056 protein	Function unknown	-0.379	0.000419	~	-0.444	0.000505	~	-0.0731	0.617	~	-0.751	6.09e-11	d	NA	NA
lmo208__01891	ctaB	lmo2057	NA	Protoheme IX farnesyltransferase	Posttranslational modification, protein turnover, chaperones	0.176	0.197	~	0.241	0.41	~	0.218	0.633	~	0.198	0.202	~	NA	NA
lmo208__01892	ctaA	lmo2058	NA	Heme A synthase	Posttranslational modification, protein turnover, chaperones	-0.102	0.177	~	0.0167	0.555	~	-0.079	0.668	~	-0.00668	0.293	~	NA	NA
lmo208__01893	lmo2059	lmo2059	NA	Lmo2059 protein	Inorganic ion transport and metabolism	0.309	0.0131	~	-0.12	0.347	~	-0.247	0.279	~	0.436	0.00144	~	NA	NA
lmo208__01894	lmo2060	lmo2060	Operon_373	Lmo2060 protein	Function unknown	-0.324	0.0993	~	-0.101	0.499	~	0.124	0.678	~	-0.549	0.0326	~	NA	NA
lmo208__01895	lmo2061	lmo2061	Operon_373	Lmo2061 protein	Function unknown	-0.21	0.155	~	-0.154	0.447	~	0.117	0.681	~	-0.481	0.0451	~	NA	NA
lmo208__01896	lmo2062	lmo2062	Operon_373	Lmo2062 protein	Inorganic ion transport and metabolism / General function prediction only /	-0.113	0.21	~	-0.0903	0.504	~	0.117	0.678	~	-0.321	0.102	~	NA	NA
lmo208__01897	lmo2063	lmo2063	Operon_374	Lmo2063 protein	Not in COGs	-2.15	1.51e-33	D-	0.451	0.0392	~	-0.482	0.0343	~	-1.21	2.77e-12	D-	341	DE1
lmo208__01898	mscL	lmo2064	Operon_374	Large-conductance mechanosensitive channel	Cell wall/membrane biogenesis	-1.04	1.42e-06	D-	-0.0328	0.543	~	-0.106	0.659	~	-0.972	8.37e-06	d	274	DE1
lmo208__01899	lmo2065	lmo2065	NA	Lmo2065 protein	Not in COGs	1.67	7.31e-12	U+	-0.0745	0.505	~	-0.148	0.629	~	1.74	1.26e-12	U+	743	DE2
lmo208__01900	lmo2066	lmo2066	NA	Lmo2066 protein	Not in COGs	1.57	3.24e-06	U+	0.192	0.407	~	1.18	0.02	U+	0.581	0.0246	~	562	DE3
lmo208__01901	lmo2067	lmo2067	NA	Lmo2067 protein	Defense/virulence mechanisms	1.69	0.00371	U+	0.501	0.364	~	1.58	0.0986	~	0.611	0.124	~	522	DE3
lmo208__01902	groEL	lmo2068	Operon_375	Chaperonin GroEL	Posttranslational modification, protein turnover, chaperones	-1.46	8.01e-06	D-	0.357	0.279	~	0.577	0.277	~	-1.68	4.63e-07	D-	213	DE1
lmo208__01903	groES	lmo2069	Operon_375	Co-chaperonin GroES	Posttranslational modification, protein turnover, chaperones	-1.18	0.000266	D-	0.364	0.276	~	0.593	0.266	~	-1.41	2.47e-05	D-	212	DE1
lmo208__01904	lmo2070	lmo2070	Operon_376	Lmo2070 protein	General function prediction only	0.593	1.03e-06	u	-0.412	0.00298	~	-0.142	0.47	~	0.322	0.00507	~	NA	NA
lmo208__01905	lmo2071	lmo2071	Operon_376	Lmo2071 protein	Not in COGs	0.536	0.000634	~	-0.395	0.0362	~	-0.188	0.48	~	0.329	0.0236	~	NA	NA
lmo208__01906	rex	lmo2072	NA	Redox-sensing transcriptional repressor Rex	General function prediction only	0.369	0.0208	~	-0.216	0.258	~	0.00725	0.75	~	0.146	0.157	~	NA	NA
lmo208__01907	lmo2073	lmo2073	Operon_377	Lmo2073 protein	General function prediction only	0.668	8.64e-06	u	0.0462	0.507	~	-0.0361	0.715	~	0.751	8.93e-07	u	NA	NA
lmo208__01908	menH2	lmo2074	Operon_377	2-succinyl-6-hydroxy-2, 4-cyclohexadiene-1-carboxylate synthase	General function prediction only	0.488	0.000193	~	0.0642	0.46	~	-0.108	0.582	~	0.66	1.17e-06	u	NA	NA
lmo208__01909	tsaD	lmo2075	Operon_378	tRNA N6-adenosine threonylcarbamoyltransferase	Posttranslational modification, protein turnover, chaperones	-0.439	0.00188	~	-0.187	0.237	~	-0.022	0.732	~	-0.604	5.28e-05	d	NA	NA
lmo208__01910	rimI	lmo2076	Operon_378	[Ribosomal protein bS18]-alanine N-acetyltransferase	General function prediction only	-0.258	0.0579	~	-0.228	0.236	~	0.116	0.618	~	-0.602	0.000656	d	NA	NA
lmo208__01911	tsaB	lmo2077	Operon_378	Lmo2077 protein	Posttranslational modification, protein turnover, chaperones	-0.154	0.11	~	-0.117	0.38	~	0.0399	0.711	~	-0.311	0.0226	~	NA	NA
lmo208__01912	tsaE	lmo2078	Operon_378	tRNA threonylcarbamoyladenosine biosynthesis protein TsaE	General function prediction only	0.0623	0.235	~	-0.503	0.0742	~	0.204	0.564	~	-0.644	0.00465	d	NA	NA
lmo208__01913	lmo2079	lmo2079	NA	Lmo2079 protein	Not in COGs	-0.635	2.16e-13	d	0.508	3.54e-08	~	-0.411	0.000358	~	0.284	0.000618	~	NA	NA
lmo208__01914	lmo2080	lmo2080	Operon_379	Lmo2080 protein	Not in COGs	0.346	0.00609	~	-0.595	0.000126	d	-0.172	0.441	~	-0.0771	0.199	~	NA	NA
lmo208__01915	fluC1	lmo2081	Operon_379	Fluoride-specific ion channel FluC 1	Cell cycle control, mitosis and meiosis	-1.35	1.79e-09	D-	-0.0587	0.52	~	-0.0312	0.731	~	-1.37	1.43e-09	D-	418	DE1
lmo208__01916	fluC2	lmo2082	Operon_379	Fluoride-specific ion channel FluC 2	Cell cycle control, mitosis and meiosis	-1.11	0.000209	D-	-0.133	0.479	~	-0.0591	0.723	~	-1.19	0.000122	D-	183	DE1
lmo208__01917	lmo2083	lmo2083	Operon_379	Lmo2083 protein	Function unknown	-2.12	1.33e-11	D-	0.381	0.247	~	0.245	0.573	~	-1.98	1.78e-10	D-	399	DE1
lmo208__01918	lmo2084	lmo2084	NA	Lmo2084 protein	General function prediction only	-1.38	0.00396	D-	0.106	0.532	~	0.531	0.507	~	-1.81	0.000362	D-	222	DE1
lmo208__01919	lmot40	lmot40	NA	tRNA-Leu(gag)	NA	NA	NA	NA	NA	NA	NA	NA	NA	NA	NA	NA	NA	NA	NA
lmo208__01920	lmo2085	lmo2085	NA	Putative peptidoglycan bound protein (LPXTG motif)	Cell wall/membrane biogenesis	3.65	7.4e-06	U+	-0.0974	0.55	~	2.55	0.035	U+	1.01	0.0883	~	550	DE3
lmo208__01921	lmo2086	lmo2086	NA	Lmo2086 protein	Transcription / General function prediction only /	-0.693	5.64e-06	d	0.419	0.0193	~	-0.0541	0.69	~	-0.22	0.0626	~	NA	NA
lmo208__01922	lmo2087	lmo2087	Operon_380	Multidrug export protein MepA	Defense/virulence mechanisms	1.75	1.01e-10	U+	0.559	0.069	~	-0.0397	0.732	~	2.35	8.36e-18	U+	843	DE2
lmo208__01923	lmo2088	lmo2088	Operon_380	Lmo2088 protein	Transcription	1.91	6.93e-09	U+	0.613	0.0994	~	-0.0498	0.731	~	2.57	1.29e-14	U+	844	DE2
lmo208__01924	lmo2089	lmo2089	NA	Lmo2089 protein	Lipid transport and metabolism	0.897	1.06e-10	u	-0.827	2.27e-08	d	0.0666	0.66	~	0.00276	0.296	~	NA	NA
lmo208__01925	argG	lmo2090	Operon_381	Argininosuccinate synthase ArgG protein	Amino acid transport and metabolism	2.29	1.97e-09	U+	-0.386	0.293	~	-0.895	0.128	~	2.8	5.86e-13	U+	735	DE2
lmo208__01926	argH	lmo2091	Operon_381	Argininosuccinate lyase ArgH protein	Amino acid transport and metabolism	2.11	1.93e-08	U+	-0.48	0.225	~	-0.854	0.141	~	2.49	8.1e-11	U+	736	DE2
lmo208__01927	betL	lmo2092	NA	Glycine betaine transporter BetL	Amino acid transport and metabolism	0.151	0.112	~	0.17	0.272	~	0.2	0.419	~	0.12	0.156	~	NA	NA
lmo208__01928	lmo2093	lmo2093	NA	Lmo2093 protein	Not in COGs	-1.06	0.00728	D-	0.702	0.156	~	0.129	0.696	~	-0.482	0.0919	~	39	DE8
lmo208__01929	lmo2094	lmo2094	NA	Lmo2094 protein	Carbohydrate transport and metabolism	0.57	0.0523	~	-0.35	0.32	~	-0.125	0.699	~	0.345	0.138	~	NA	NA
lmo208__01930	lmo2095	lmo2095	NA	Tagatose-6-phosphate kinase	Carbohydrate transport and metabolism	0.638	0.0834	~	-0.207	0.481	~	-0.116	0.721	~	0.547	0.117	~	NA	NA
lmo208__01931	lmo2096	lmo2096	NA	Lmo2096 protein	Carbohydrate transport and metabolism	0.238	0.184	~	0.0414	0.555	~	0.146	0.695	~	0.134	0.244	~	NA	NA
lmo208__01932	lmo2097	lmo2097	NA	Lmo2097 protein	Carbohydrate transport and metabolism	NA	NA	NA	NA	NA	NA	NA	NA	NA	NA	NA	NA	NA	NA
lmo208__01933	lmo2098	lmo2098	NA	Lmo2098 protein	Carbohydrate transport and metabolism; Signal transduction mechanisms;	NA	NA	NA	NA	NA	NA	NA	NA	NA	NA	NA	NA	NA	NA
lmo208__01934	lmo2099	lmo2099	NA	Ascorbate-specific PTS system EIIA component	Transcription / Carbohydrate transport and metabolism / Signal transduction mechanisms /	-0.287	0.133	~	0.525	0.162	~	0.351	0.498	~	-0.113	0.237	~	NA	NA
lmo208__01935	lmo2100	lmo2100	NA	Lmo2100 protein	Transcription / Amino acid transport and metabolism /	0.712	6.12e-05	u	-0.276	0.168	~	0.0848	0.665	~	0.351	0.0259	~	NA	NA
lmo208__01936	pdxS	lmo2101	Operon_382	Pyridoxal 5'-phosphate synthase subunit PdxS	Coenzyme transport and metabolism	0.481	0.000179	~	0.343	0.025	~	-0.245	0.245	~	1.07	2.68e-15	U+	879	DE2
lmo208__01937	pdxT	lmo2102	NA	Pyridoxal 5'-phosphate synthase subunit PdxT	NA	0.349	0.00297	~	0.346	0.0173	~	-0.331	0.0837	~	1.03	1.65e-15	U+	880	DE2
lmo208__01938	na	NA	NA	hypothetical protein	NA	-1.26	2.25e-08	D-	-0.291	0.245	~	-0.0646	0.701	~	-1.49	1.99e-10	D-	413	DE1
lmo208__01939	na	NA	NA	hypothetical protein	NA	-1.31	5.8e-15	D-	0.0266	0.543	~	-0.158	0.517	~	-1.12	2.65e-11	D-	428	DE1
lmo208__01940	eutD	lmo2103	NA	Phosphate acetyltransferase EutD protein	Energy production and conversion	0.152	0.0894	~	0.358	0.0198	~	-0.178	0.407	~	0.688	2.89e-07	u	NA	NA
lmo208__01941	feoA	lmo2104	Operon_383	Ferrous iron transport protein A FeoA protein	Inorganic ion transport and metabolism	0.885	0.00682	u	-1.48	0.000349	D-	0.126	0.693	~	-0.719	0.0261	d	938	DE4
lmo208__01942	feoB	lmo2105	Operon_383	Ferrous iron transport protein B FeoB protein	Inorganic ion transport and metabolism	0.339	0.0913	~	-1.77	7.79e-08	D-	0.254	0.569	~	-1.68	4.91e-08	D-	42	DE7
lmo208__01943	lmo2104a	lmo2104a	NA	hypothetical protein	NA	0.282	0.107	~	-1.81	2.8e-07	D-	0.474	0.282	~	-2	9.25e-10	D-	43	DE7
lmo208__01944	lmo2106	lmo2106	NA	Lmo2106 protein	General function prediction only	0.609	2.14e-06	u	-0.617	1.45e-05	d	-0.103	0.586	~	0.0953	0.167	~	NA	NA
lmo208__01945	lmo2107	lmo2107	Operon_384	Lmo2107 protein	Transcription / Carbohydrate transport and metabolism /	0.475	0.0234	~	0.0789	0.501	~	0.413	0.301	~	0.142	0.193	~	NA	NA
lmo208__01946	lmo2108	lmo2108	Operon_384	Lmo2108 protein	Carbohydrate transport and metabolism	0.487	0.0045	~	-0.26	0.198	~	0.244	0.419	~	-0.0159	0.285	~	NA	NA
lmo208__01947	lmo2109	lmo2109	Operon_384	Lmo2109 protein	General function prediction only	0.279	0.0616	~	-0.248	0.238	~	0.163	0.578	~	-0.131	0.18	~	NA	NA
lmo208__01948	lmo2110	lmo2110	Operon_385	Mannose-6-phosphate isomerase	Carbohydrate transport and metabolism	0.146	0.1	~	0.051	0.49	~	-0.15	0.492	~	0.347	0.00675	~	NA	NA
lmo208__01949	lmo2111	lmo2111	Operon_385	Lmo2111 protein	Energy production and conversion	-0.349	0.00167	~	0.318	0.0194	~	-0.113	0.531	~	0.0824	0.17	~	NA	NA
lmo208__01950	lmo2112	lmo2112	Operon_386	Lmo2112 protein	Not in COGs	-0.131	0.178	~	-0.00572	0.57	~	0.203	0.55	~	-0.34	0.0559	~	NA	NA
lmo208__01951	chdC	lmo2113	Operon_386	Coproheme decarboxylase	Function unknown	-0.328	0.0495	~	0.0423	0.533	~	-0.0447	0.721	~	-0.241	0.103	~	NA	NA
lmo208__01952	lmo2114	lmo2114	Operon_387	Lmo2114 protein	Defense/virulence mechanisms	-0.454	1.91e-05	~	-1.43	3.2e-36	D-	0.332	0.0347	~	-2.21	7.41e-89	D-	58	DE7
lmo208__01953	lmo2115	lmo2115	Operon_387	Lmo2115 protein	Defense/virulence mechanisms	-0.589	0.000388	d	-1.46	8.5e-16	D-	0.33	0.225	~	-2.38	1.73e-41	D-	59	DE7
lmo208__01954	lmo2116	lmo2116	NA	Lmo2116 protein	Not in COGs	0.921	9.16e-15	u	-0.224	0.0935	~	-0.0938	0.583	~	0.792	3.36e-11	u	NA	NA
lmo208__01955	lmo2117	lmo2117	NA	Lmo2117 protein	Transcription / General function prediction only /	1.12	4.32e-08	U+	-0.469	0.0415	~	-0.338	0.325	~	0.991	2.11e-06	u	705	DE2
lmo208__01956	glmM	lmo2118	NA	Phosphoglucosamine mutase	Carbohydrate transport and metabolism	0.404	7.5e-05	~	-0.166	0.157	~	-0.175	0.298	~	0.414	6.59e-05	~	NA	NA
lmo208__01957	lmo2119	lmo2119	Operon_388	Lmo2119 protein	Function unknown	0.664	1.49e-08	u	-0.939	2.47e-14	d	0.0419	0.69	~	-0.316	0.00418	~	NA	NA
lmo208__01958	dacA	lmo2120	Operon_388	Diadenylate cyclase	Function unknown	0.957	1.92e-12	u	-0.946	3.11e-11	d	0.0756	0.64	~	-0.065	0.212	~	NA	NA
lmo208__01959	lmo2121	lmo2121	Operon_389	Lmo2121 protein	Carbohydrate transport and metabolism	0.269	0.0692	~	0.337	0.136	~	0.0276	0.734	~	0.578	0.00255	~	NA	NA
lmo208__01960	lmo2122	lmo2122	Operon_389	Lmo2122 protein	Function unknown	-0.365	0.0926	~	0.548	0.134	~	-0.163	0.654	~	0.347	0.106	~	NA	NA
lmo208__01961	lmo2123	lmo2123	Operon_389	Lmo2123 protein	Carbohydrate transport and metabolism	-0.14	0.212	~	0.79	0.0508	~	-0.0799	0.718	~	0.73	0.0179	u	NA	NA
lmo208__01962	lmo2124	lmo2124	Operon_389	Maltose/maltodextrin transport system permease protein	Carbohydrate transport and metabolism	0.0824	0.231	~	0.666	0.0402	u	0.0441	0.731	~	0.704	0.00676	u	NA	NA
lmo208__01963	lmo2125	lmo2125	Operon_389	Maltodextrin-binding protein	Carbohydrate transport and metabolism	0.365	0.083	~	0.617	0.0706	~	-0.162	0.65	~	1.14	0.000118	U+	884	DE2
lmo208__01964	lmo2126	lmo2126	Operon_389	Lmo2126 protein	Carbohydrate transport and metabolism	-0.667	0.00126	d	0.447	0.0765	~	-0.396	0.249	~	0.176	0.151	~	NA	NA
lmo208__01965	lmo2127	lmo2127	NA	Lmo2127 protein	General function prediction only	0.168	0.0419	~	-0.249	0.039	~	-0.331	0.032	~	0.25	0.00949	~	NA	NA
lmo208__01966	lmo2128	lmo2128	NA	Lmo2128 protein	Transcription	-0.327	7.74e-06	~	-0.00873	0.551	~	-0.074	0.518	~	-0.262	0.000308	~	NA	NA
lmo208__01967	lmo2129	lmo2129	NA	Lmo2129 protein	Not in COGs	-0.618	0.000949	d	0.327	0.142	~	-0.117	0.629	~	-0.174	0.137	~	NA	NA
lmo208__01968	lmo2130	lmo2130	NA	Lmo2130 protein	Amino acid transport and metabolism	-0.108	0.216	~	0.193	0.409	~	-0.0372	0.735	~	0.123	0.225	~	NA	NA
lmo208__01969	lmot41	lmot41	NA	tRNA-Glu(ttc)	NA	-1.77	2.86e-38	D-	0.426	0.0077	~	-0.281	0.159	~	-1.07	5.14e-15	D-	347	DE1
lmo208__01970	lmot42	lmot42	NA	tRNA-Thr(cgt)	NA	-1.55	1.21e-21	D-	0.497	0.0071	~	-0.196	0.438	~	-0.852	1.03e-07	d	355	DE1
lmo208__01971	lmot43	lmot43	NA	tRNA-Tyr(gta)	NA	-1.05	2.69e-06	D-	0.601	0.0212	u	-0.109	0.657	~	-0.336	0.0559	~	135	DE1
lmo208__01972	lmot44	lmot44	NA	tRNA-Gln(ttg)	NA	-0.546	0.00982	~	0.453	0.0961	~	-0.186	0.581	~	0.0931	0.228	~	NA	NA
lmo208__01973	lmot45	lmot45	NA	tRNA-Lys(ttt)	NA	-1.26	4.14e-10	D-	0.457	0.0517	~	-0.203	0.507	~	-0.598	0.00163	d	159	DE1
lmo208__01974	lmo2131	lmo2131	NA	Lmo2131 protein	Signal transduction mechanisms	0.0284	0.272	~	1.14	0.136	~	0.928	0.4	~	0.242	0.234	~	NA	NA
lmo208__01975	lmo2132	lmo2132	NA	Lmo2132 protein	Signal transduction mechanisms	0.00206	0.278	~	0.825	0.126	~	0.609	0.427	~	0.218	0.216	~	NA	NA
lmo208__01976	lmo2133	lmo2133	NA	Lmo2133 protein	Carbohydrate transport and metabolism	NA	NA	NA	NA	NA	NA	NA	NA	NA	NA	NA	NA	NA	NA
lmo208__01977	lmo2134	lmo2134	NA	Lmo2134 protein	Carbohydrate transport and metabolism	NA	NA	NA	NA	NA	NA	NA	NA	NA	NA	NA	NA	NA	NA
lmo208__01978	lmo2135	lmo2135	NA	Lmo2135 protein	Carbohydrate transport and metabolism	NA	NA	NA	NA	NA	NA	NA	NA	NA	NA	NA	NA	NA	NA
lmo208__01979	lmo2136	lmo2136	NA	protein-N(pi)-phosphohistidine--D-fructose phosphotransferase	Carbohydrate transport and metabolism	NA	NA	NA	NA	NA	NA	NA	NA	NA	NA	NA	NA	NA	NA
lmo208__01980	lmo2137	lmo2137	NA	Lmo2137 protein	Carbohydrate transport and metabolism; Signal transduction mechanisms;	NA	NA	NA	NA	NA	NA	NA	NA	NA	NA	NA	NA	NA	NA
lmo208__01981	lmo2138	lmo2138	NA	Lmo2138 protein	Transcription	NA	NA	NA	NA	NA	NA	NA	NA	NA	NA	NA	NA	NA	NA
lmo208__01982	lmo2139	lmo2139	Operon_390	Lmo2139 protein	General function prediction only	0.519	8.16e-07	~	0.104	0.294	~	-0.281	0.0886	~	0.904	5.37e-17	u	NA	NA
lmo208__01983	lmo2140	lmo2140	Operon_390	Lmo2140 protein	Energy production and conversion / Inorganic ion transport and metabolism /	0.631	1.23e-14	u	0.0865	0.27	~	-0.239	0.0531	~	0.956	2.89e-31	u	NA	NA
lmo208__01984	lmo2141	lmo2141	Operon_390	Lmo2141 protein	Transcription / General function prediction only /	0.753	2.85e-10	u	-0.0286	0.519	~	-0.119	0.533	~	0.844	2.1e-12	u	NA	NA
lmo208__01985	lmo2142	lmo2142	NA	Lmo2142 protein	Transcription	-0.656	0.00127	d	0.0114	0.564	~	-0.296	0.392	~	-0.348	0.0467	~	NA	NA
lmo208__01986	lmo2143	lmo2143	NA	Lmo2143 protein	Carbohydrate transport and metabolism	-0.722	0.00596	d	0.494	0.131	~	-0.111	0.682	~	-0.117	0.225	~	NA	NA
lmo208__01987	lmo2144	lmo2144	NA	GntR family transcriptional regulator	Transcription	0.722	5.22e-10	u	-0.0412	0.491	~	-0.128	0.491	~	0.809	5.19e-12	u	NA	NA
lmo208__01988	lmo2145	lmo2145	NA	Lmo2145 protein	General function prediction only	0.442	0.00481	~	-0.0827	0.458	~	-0.0559	0.697	~	0.415	0.00839	~	NA	NA
lmo208__01989	lmo2146	lmo2146	NA	LysR family transcriptional regulator	Transcription	1.37	9.23e-05	U+	0.29	0.359	~	-0.0486	0.734	~	1.71	2.12e-06	U+	712	DE2
lmo208__01990	lmo2147	lmo2147	Operon_391	hypothetical protein	Function unknown	-0.0991	0.166	~	0.115	0.378	~	0.0421	0.707	~	-0.026	0.27	~	NA	NA
lmo208__01991	lmo2148	lmo2148	Operon_391	Lmo2148 protein	Function unknown	0.234	0.0447	~	-0.371	0.031	~	-0.184	0.441	~	0.0475	0.243	~	NA	NA
lmo208__01992	lmo2149	lmo2149	NA	Lmo2149 protein	General function prediction only	-0.124	0.217	~	0.184	0.445	~	-0.324	0.541	~	0.384	0.103	~	NA	NA
lmo208__01993	lmo2150	lmo2150	NA	Lmo2150 protein	Not in COGs	-0.0626	0.244	~	0.0945	0.505	~	-0.618	0.198	~	0.65	0.0178	u	NA	NA
lmo208__01994	lmo2151	lmo2151	NA	Lmo2151 protein	General function prediction only	-1.9	1.29e-07	D-	0.00966	0.57	~	-0.102	0.705	~	-1.79	7.83e-07	D-	295	DE1
lmo208__01995	trxL	lmo2152	Operon_392	Thioredoxin	Posttranslational modification, protein turnover, chaperones / Energy production and conversion /	-0.811	0.00205	d	-0.258	0.324	~	0.274	0.528	~	-1.34	1.85e-06	D-	105	DE1
lmo208__01996	nrdL	lmo2153	Operon_392	flavodoxin	Energy production and conversion	-0.622	0.00428	d	-0.251	0.283	~	0.434	0.245	~	-1.31	4.5e-08	D-	104	DE1
lmo208__01997	nrdB	lmo2154	Operon_392	Ribonucleoside-diphosphate reductase subunit beta	Nucleotide transport and metabolism	-0.806	0.00134	d	-0.221	0.353	~	0.266	0.521	~	-1.29	1.31e-06	D-	106	DE1
lmo208__01998	nrdA	lmo2155	Operon_392	Ribonucleoside-diphosphate reductase	Nucleotide transport and metabolism	-0.72	0.00417	d	-0.212	0.37	~	0.42	0.339	~	-1.35	8.17e-07	D-	103	DE1
lmo208__01999	lmo2156	lmo2156	NA	Lmo2156 protein	Function unknown	-1.01	2.24e-05	D-	-1.19	1.13e-05	D-	-0.102	0.675	~	-2.09	4.85e-17	D-	56	DE7
[truncated: 879 more rows]
